# Supplementary material for: Bacterial-type ferroxidase tunes iron-dependent phosphate sensing during Arabidopsis root development
Source: Curr Biol. 2022 May 23;32(10):2189–2205.e6. doi: 10.1016/j.cub.2022.04.005 (PMC9168544; doi:10.1016/j.cub.2022.04.005)
Supplement: Data S1. Purification of native Arabidopsis LPR1, related to STAR Methods and Figure 1 — Native, untagged LPR1 protein was purified from leaves of transgenic CaMV 35Spro:LPR1 plants (A. thaliana). All fractions were assayed for ferroxidase activity at pH 5.8 as described. The average yield of purified LPR1 was approximately 2 μg protein per gram leaf material. [file mmc2.xlsx]

## Sheet: Data S1
Purification Step	Volume (mL)	Protein (mg)	Activity (nkatal)	Specific Activity (nkatal mg-1)	Purification (-fold)	Yield (%)
Leaf Extract	80	89.6	147.4	1.6	1.0	100
Ammonium sulfate (40-80% saturation)	4	49.6	109.2	2.2	1.4	74
Superdex 200	11	4.1	12.5	3.0	1.9	8
CM-Sepharose	1	0.06	1.7	28.3	17.7	1
