# Supplementary material for: Bacterial-type ferroxidase tunes iron-dependent phosphate sensing during Arabidopsis root development
Source: Curr Biol. 2022 May 23;32(10):2189–2205.e6. doi: 10.1016/j.cub.2022.04.005 (PMC9168544; doi:10.1016/j.cub.2022.04.005)
Supplement: Data S2. Identification of LPR1-type MCO ferroxidases, related to Figures 6 and 7 — (A) Distribution of LPR1-type MCO ferroxidases across the domains of life. LPR1-like sequences in the embryophytes were identified by tblastn searches at NCBI using Arabidopsis thaliana LPR1 (At1g23010) as the query (see STAR Methods). For the select land plant species, all sequence hits are listed, irrespective of the presence of a conserved LPR1-type acidic triad (E269-D370-D462). An HMM profile of LPR1 (14 vascular plant species) was used to interrogate at NCBI all other domains of life and phyla (see STAR Methods). Sequence hits were filtered and visually inspected to validate the presence of conserved acidic triad motifs necessary for Fe2+-binding by LPR1 (see sheet B; Data S3). The HHM profile was used to search transcript data of the One Thousand Plant Transcriptomes (1KP) Initiative,48 and the recently published genomes of Anthoceros angustus,47Mesotaenium endlicherianum and Spirogloea musicola,57Penium magaritaceum,58Mesostigma viride and Chlorokybus atmophyticus,59 and Klebsormidium nitens46 (see sheet C). Only sequence hits with a complete LPR1-type acidic triad are listed for the bacterial phyla. Additional bacterial sequences with an incomplete acidic triad are provided in Data S4 (see sheet C; Figure 7A; Data S3). N. d. not detected; [+], motif present; [-], motif absent; [?] acidic residue is present but, at nonconserved position. (B) HMM profile search for sequences related to LPR1-type MCO ferroxidases. An HMM profile of LPR1 (14 vascular plant species) was used to search the domains Bacteria and Archaea (NCBI), and the transcriptome data of Archaeplastida (1KP Initiative), including green plants, glaucophytes and rhodophytes.48 Sequence hits were filtered and visually inspected to validate the presence of conserved motifs embedding the acidic triad, E269, D370 and D462 (abbreviated as 1-1-1), necessary for Fe2+-binding by Arabidopsis LPR1 (see STAR Methods; sheet A; Data S3). Additional searches at NCBI were conducted, using internal polypeptides c [file mmc3.xlsx]

## Sheet: A
Domain		Species	Identity AtLPR1	NCBI Access	Presence of LPR1-type Acidic Triad			Identity CotA (%)	Remarks
			(%)		E269	D370	D462
Eucarya
Embryophytes	Dicots	A. thaliana LPR1	100.0	NP_173714.2	+	+	+	36.8
		LPR2	79.1	NP_565008.1	+	+	+	37.2
		C. rubella	90.5	XP_006307094.1	+	+	+	37.8
			77.9	XP_006302055.1	+	+	+	37.4
		B.rapa	88.3	XP_009115568.1	+	+	+	37.3
			77.3	XP_009105773.1	+	+	+	37.2
		E. salsugineum	90.7	XP_006416131.1	+	+	+	37.0
			77.2	XP_006390812.1	+	+	+	37.5
		G. hirsutum	69.9	XP_016693252.1	+	+	+	36.7
			69.5	XP_016665888.1	+	+	+	38.6
		T. cacao	73.2	XP_017971789.1	+	+	+	37.1
			71.7	XP_007045096.2	+	+	+	39.6
		C. sinensis	70.8	XP_006495045.1	+	+	+	36.6
			70.7	XP_006465570.1	+	?	+	39.4
		E.grandis	69.1	XP_010066638.1	+	+	+	37.5
			58.9	XP_010045681.1	+	?	+	41.1
			56.0	XP_018723337.2	+	?	+	39.6
			54.8	XP_039163237.1	+	?	+	41.7
			54.8	XP_039162695.1	+	?	+	40.9
		R. communis	71.0	XP_002531069.1	+	+	+	36.3
		M. esculenta	69.8	XP_021593387.1	+	+	+	37.3
			58.9	XP_021592821.1	+	?	+	38.5
		P. trichocarpa	65.9	XP_002315892.3	+	+	+	37.3
		G. max	68.5	XP_003555951.1	+	+	+	36.2
			67.5	XP_006589638.1	+	+	+	38.0
		M. truncatula	64.6	XP_013470091.1	+	+	+	36.8
		C. sativus	70.1	XP_004149475.1	+	+	+	37.1
		P. persica	71.0	XP_007222364.1	+	+	+	36.6
		Z. jujuba	73.9	XP_024934285.1	+	+	+	37.2
			35.8	XP_015872461.1	-	-	+	42.8
		V. vinifera	73.6	CAN78466.1	+	+	+	38.0
			70.8	XP_002284144.1	+	+	+	39.4
		N. tabacum	69.3	XP_016483987.1	+	+	+	39.7
			69.0	XP_016440007.1	+	+	+	40.1
		E. gutatta	70.7	XP_012851495.1	+	+	+	37.7
		S. lycopersicon	66.5	XP_004238853.1	+	+	+	36.6
		I. nil	64.5	XP_019161132.1	+	+	+	36.4
			57.1	XP_019153641.1	+	?	+	37.5
		H. annuus	67.5	XP_022012757.1	+	+	+	37.6
	Monocots	M. acuminata	61.3	XP_009393581.1	+	+	+	40.7
			59.9	XP_009403241.1	+	+	+	37.9
			58.1	XP_009390941.1	+	+	+	41.0
			52.1	XP_009409201.1	+	?	+	41.0
		A. comosus	60.3	XP_020096821.1	+	+	+	37.3
			61.5	XP_020088063.1	+	-	+	42.0
			59.7	XP_020097119.1	+	-	+	39.5
		Z. mays	57.9	NP_001307166.1	+	+	+	36.9
			56.4	XP_008673781.1	+	+	+	36.9
		S. italica	57.8	XP_022682711.1	+	+	+	39.7
			57.6	XP_004968084.1	+	+	+	38.9
			53.1	XP_022683000.1	+	?	+	39.7
		P. hallii	58.8	XP_025818384.1	+	+	+	37.6
			57.8	XP_025818317.1	+	+	+	39.4
			53.0	XP_025818993.1	+	-	+	37.8
		S. bicolor	57.0	XP_002457447.2	+	+	+	38.9
			53.2	XP_002457446.1	+	?	+	38.4
			57.6	XP_002455264.1	+	-	+	37.6
		O. sativa LPR2	54.6	XP_015622028.1	+	+	+	35.8
		LPR5	50.5	XP_015641597.1	+	+	+	37.9
		LPR1	56.1	XP_015625956.1	+	?	+	39.7
		LPR3	52.8	Q5ZE00.2	+	?	+	37.6
		LPR4	57.0	XP_015629404.1	+	?	+	37.0
		B. distachyon	53.0	XP_003567870.1	+	+	+	36.9
		P. equestris	59.8	XP_020593160.1	+	+	+	37.1
	Amborellales	A. trichopoda	60.9	XP_006845284.2	+	+	+	34.8
	Gymnosperms	P. sitchensis	64.4	ABR18419.1	+	+	+	38.4
	Lycophytes	S. mellendorfii	51.7	XP_002968751.1	+	+	+	36.6
			37.6	XP_024537399.1	+	?	-	35.7
			37.1	XP_024517459.1	+	-	-	33.8
			34.5	XP_024542380.1	+	-	-	37.9
			35.3	XP_024529997.1	+	-	-	33.0
			35.1	XP_024533136.1	+	-	-	33.2
			33.5	XP_024531685.1	?	-	-	34.7
	Bryophytes	P. patens	40.6	XP_024370037.1	+	+	+	36.2
			39.7	XP_024357724.1	+	+	+	39.3
		M. polymorpha	40.4	PTQ27149.1	+	+	+	38.3
			37.8	OAE27754.1	?	+	?	35.7
			40.7	PTQ47416.1	+	+	+	37.6
			41.2	PTQ27720.1	+	+	+	36.0
			41.3	PTQ27147.1	+	+	+	36.4
		A. agrestis	42.2	utg000026l.2	+	+	+	38.5
			39.6	utg000060l.3.1	+	+	+	39.0	truncated
Streptophyte algae	Zygnemato-phyceae	M. endlicherianum	40.4	PRJNA541331	+	+	+	36.2
		S. musicola	42.9	PRJNA541068	+	+	+	42.0
			41.8	PRJNA541068	+	+	+	42.0
			41.1	PRJNA541068	+	+	+	38.6
		P. magaritaceum	39.3	PRJNA534309	+	+	+	39.3
			39.9	PRJNA534309	+	+	+	39.1
			39.4	PRJNA534309	+	+	+	34.3
	Coleochaeto-phyceae	C. globosum	34.5	1 KP Initiative	+	+	+	39.5	truncated
	Charophyceae	N. d.
	Klebsormidio-phyceae	K. nitens	39.9	PRJDB718	+	+	+	41.9
			35.3	PRJDB718	+	-	+	35.2
	Chlorokybo-phyceae	N. d.
	Mesostigmato-phyceae	N. d
Chlorophytes		M. tumidula	31.9	1 KP Initiative	+	-	+	28.0	truncated
Rhodophytes		N. d.
Glaucophytes		N. d.
All other eukarya		N. d.
Bacteria
Terrabacteria	Chloroflexi	T. argillosa	34.1	BBH95756.1	+	+	+	33.9
		D. formicexedens	28.4	WP_076004406.1	+	+	+	29.7
	Actinobacteria	S. clavuligerus	36.4	QCS10718.1	+	+	+	39.6
		T. bispora	32.8	WP_013131899.1	+	+	+	34.3
	Firmicutes	B. smithii	38.1	AKP48571.1	+	+	+	53.1
		B. albus	38.5	CP040344.1	+	+	+	50.3	truncated
		B. horikoshii	36.9	ART78682.1	+	+	+	48.5
		B. methanolicus	37.5	AIE60219.1	+	+	+	52.6
		B.amyloliquefaciens	37.4	ASF30818.1	+	+	+	50.2
		B. sp.PAMC26568 2	37.5	QNG60773.1	+	+	+	49.3
		B. pseudomycoides	38.8	AJI15985.1	+	+	+	50.9
		B. toyonensis	37.6	AHA10651.1	+	+	+	51.0
		B. sp. THAF10	37.4	QFT90357.1	+	+	+	49.3
		P. thiaminolyticus	39.2	QDM44908.1	+	+	+	51.1
		P. butanolivorans	38.8	QNU05483.1	+	+	+	50.3	truncated
		V. sp. Bac330	38.7	CP033048.1	+	+	+	51.4	truncated
		N. mesonae	38.0	AZU60653.1	+	+	+	52.7
		G. sp. 44B	38.4	QNU38099.1	+	+	+	53.9
		B. bacterium BZC4	38.1	AXI38290.1	+	+	+	52.6
		C. botulinum	40.1	AVP65425.1	+	+	+	36.7	5 strains
		C. sp. Prevot 594	41.1	AJD32382.1	+	+	+	36.9
		C. sporogenes	40.1	AKJ88917.1	+	+	+	36.7
		C. scatologenes	39.4	AKA68337.1	+	+	+	36.6
		C. carboxydivorans	38.2	AKN30831.1	+	+	+	37.2
		C. drakei	38.6	AWI05332.1	+	+	+	37.1
Hydrobacteria (Soil-dwelling)	Proteobacteria	S. variabilis	39.1	BAU47383.1	+	+	+	44.5
		M. rosea	39.5	APR82597.1	+	+	+	40.1
		C. fuscus	35.1	ATB40932.1	+	+	+	38.6
		G. bemidjinensis	28.7	ACH40999.1	+	+	+	29.1
		G. metallireducens	42.6	WP_004513451.1	+	+	+	44.4
		G. pickeringii	36.0	CP009788.1	+	+	+	40.4	truncated
		D. africanus	33.0	WP_144082456.1	+	+	+	46.8
	Bacteroidetes	F. sp. 17J28-1	36.6	CP037755.1	+	+	+	43.3	truncated
		H. sp. DG25A	35.4	ALD22771.1	+	+	+	42.2
		H. sp. DG25B	36.5	CP010054.1	+	+	+	46.7	truncated
		N. sp. BT10	34.1	CP047897.1	+	+	+	44.2	truncated
All other bacteria			N. d.
Archaea
All phyla			N. d.
N. d. not detected; [+], motif present; [-], motif absent; [?] acidic residue is present but, at non-conserved position.

## Sheet: B
Domain	Taxonomic Group	No of	Hits	Hits	Hits	Hits (triad	Validation	Incomplete Acidic Triad Motifs						CotA-like
		Species	(blastp)	(filtered)	(hmmer)	search)	2001-01-01	1-0-1	1-1-0	0-1-1	1-0-0	0-1-0	0-0-1	0-0-0
Archaea	Halobacteria	89	665	39	48	0	0	0	0	0	2	0	0	8
	Methanobacteria	26	127	3	0	0	0	0	0	0	0	0	0	0
	Archaeoglobi	8	38	0	0	0	0	0	0	0	0	0	0	0
	Thermoplasmata	13	98	2	0	0	0	0	0	0	0	0	0	0
	Methanobacteria	50	282	3	1	0	0	0	0	0	0	0	0	0
	Methanococci	21	143	0	0	0	0	0	0	0	0	0	0	0
	Methanopyri	1	4	0	0	0	0	0	0	0	0	0	0	0
	Thermococci	44	346	3	0	0	0	0	0	0	0	0	0	0
	Nanoarchaeota	2	11	0	0	0	0	0	0	0	0	0	0	0
	Crenarchaeota	90	660	1	2	0	0	0	0	0	0	0	0	0
Bacteria	Firmicutes	4251	25932	1662	1424	225	25	10	2	1	0	6	1	many
	Actinobacteria	1941	12223	1179	1415	23	2	21	0	0	1	0	0	0
	Chloroflexi	43	191	14	16	3	2	1	0	0	0	0	0	0
	Cyanobacteria	175	1193	83	114	5	0	4	0	0	1	0	1	2
	Deinococcus-thermus	46	255	31	29	2	0	2	0	0	0	0	0	0
	Proteobacteria	1182	7678	1105	1450	19	6	20	0	0	0	0	0	1
	Bacteroidetes	694	4740	226	133	4	4	0	0	0	0	0	0	0
	Thermotogae	39	174	0	0	0	0	0	0	0	0	0	0	0
	Spirochetes	77	353	15	1	0	0	0	0	0	0	0	0	0
	Fibrobacteria	2	12	0	0	0	0	0	0	0	0	0	0	0
	Chlorobi	16	68	1	1	0	0	0	0	0	0	0	0	0
	Chlamydiae	170	1303	1	1	0	0	0	0	0	0	0	0	0
	Aquificae	16	137	3	4	0	0	0	0	0	0	0	0	0
Archaeplastida	Glaucophytes	4 (4)	35	12	14	0	0
	Rhodophytes	28 (29)	166	9	13	0	0
	Chlorophyte algae	115 (117)	798	66	147	1	0
	Streptophyte algae	47 (48)	606	200	305	28	24
	Bryophytes	71 (74)	715	218	328	84	57
Streptophyte algae	Zygnematophyceae	39					29
	Coleochaetophyceae	3					1
	Charophyceae	3					0
	Klebsomidiophyceae	1					1
	Chlorokybophyceae	1					0
	Mesostigmatophyceae	2					0

## Sheet: C
ORGANISM	DOMAIN	GROUP	TYPE	SOURCE	ID	LITERATURE
Abiotrophia defectiva	Bacteria	Firmicutes	Genome Assembly	NCBI Assembly	GCF_013267415.1
Acaryochloris marina MBIC11017	Bacteria	Cyanobacteria	Genome Assembly	NCBI Assembly	GCF_000018105.1
Acetobacter ascendens	Bacteria	Proteobacteria	Genome Assembly	NCBI Assembly	GCF_002173775.1
Acetobacter oryzifermentans	Bacteria	Proteobacteria	Genome Assembly	NCBI Assembly	GCF_002220195.1
Acetobacter oryzoeni	Bacteria	Proteobacteria	Genome Assembly	NCBI Assembly	GCF_004014775.2
Acetobacter pasteurianus NBRC 101655	Bacteria	Proteobacteria	Genome Assembly	NCBI Assembly	GCF_000241585.2
Acetobacter senegalensis	Bacteria	Proteobacteria	Genome Assembly	NCBI Assembly	GCF_001499615.1
Acetobacter tropicalis	Bacteria	Proteobacteria	Genome Assembly	NCBI Assembly	GCF_002549835.1
Acetobacterium woodii DSM 1030	Bacteria	Firmicutes	Genome Assembly	NCBI Assembly	GCF_000247605.1
Acetohalobium arabaticum DSM 5501	Bacteria	Firmicutes	Genome Assembly	NCBI Assembly	GCF_000144695.1
Achromobacter denitrificans	Bacteria	Proteobacteria	Genome Assembly	NCBI Assembly	GCF_013267375.1
Achromobacter insolitus	Bacteria	Proteobacteria	Genome Assembly	NCBI Assembly	GCF_008245125.1
Achromobacter spanius	Bacteria	Proteobacteria	Genome Assembly	NCBI Assembly	GCF_002966795.1
Acidaminococcus fermentans DSM 20731	Bacteria	Firmicutes	Genome Assembly	NCBI Assembly	GCF_000025305.1
Acidaminococcus intestini RyC-MR95	Bacteria	Firmicutes	Genome Assembly	NCBI Assembly	GCF_000230275.1
Acidianus ambivalens	Archaea	Crenarchaeota	Genome Assembly	NCBI Assembly	GCF_009729015.1
Acidianus brierleyi	Archaea	Crenarchaeota	Genome Assembly	NCBI Assembly	GCF_003201835.2
Acidianus hospitalis W1	Archaea	Crenarchaeota	Genome Assembly	NCBI Assembly	GCF_000213215.1
Acidianus manzaensis	Archaea	Crenarchaeota	Genome Assembly	NCBI Assembly	GCF_002116695.1
Acidianus sulfidivorans JP7	Archaea	Crenarchaeota	Genome Assembly	NCBI Assembly	GCF_003201765.2
Acidibrevibacterium fodinaquatile	Bacteria	Proteobacteria	Genome Assembly	NCBI Assembly	GCF_003352165.1
Acidilobus saccharovorans 345-15	Archaea	Crenarchaeota	Genome Assembly	NCBI Assembly	GCF_000144915.1
Acidilobus sp. 7A	Archaea	Crenarchaeota	Genome Assembly	NCBI Assembly	GCF_003431325.1
Acidimicrobium ferrooxidans DSM 10331	Bacteria	Actinobacteria	Genome Assembly	NCBI Assembly	GCF_000023265.1
Acidiphilium multivorum AIU301	Bacteria	Proteobacteria	Genome Assembly	NCBI Assembly	GCF_000202835.1
Acidipropionibacterium acidipropionici	Bacteria	Actinobacteria	Genome Assembly	NCBI Assembly	GCF_001441165.1
Acidipropionibacterium acidipropionici	Bacteria	Actinobacteria	Genome Assembly	NCBI Assembly	GCF_001602115.1
Acidipropionibacterium acidipropionici	Bacteria	Actinobacteria	Genome Assembly	NCBI Assembly	GCF_001855335.1
Acidipropionibacterium acidipropionici	Bacteria	Actinobacteria	Genome Assembly	NCBI Assembly	GCF_001975205.1
Acidipropionibacterium acidipropionici	Bacteria	Actinobacteria	Genome Assembly	NCBI Assembly	GCF_003956085.1
Acidipropionibacterium acidipropionici	Bacteria	Actinobacteria	Genome Assembly	NCBI Assembly	GCF_005890155.1
Acidipropionibacterium acidipropionici ATCC 4875	Bacteria	Actinobacteria	Genome Assembly	NCBI Assembly	GCF_000310065.1
Acidipropionibacterium jensenii	Bacteria	Actinobacteria	Genome Assembly	NCBI Assembly	GCF_004011055.1
Acidipropionibacterium jensenii	Bacteria	Actinobacteria	Genome Assembly	NCBI Assembly	GCF_004011075.1
Acidipropionibacterium jensenii	Bacteria	Actinobacteria	Genome Assembly	NCBI Assembly	GCF_005890135.1
Acidipropionibacterium jensenii	Bacteria	Actinobacteria	Genome Assembly	NCBI Assembly	GCF_900637925.1
Acidipropionibacterium virtanenii	Bacteria	Actinobacteria	Genome Assembly	NCBI Assembly	GCF_003325455.1
Acidithiobacillus ferridurans	Bacteria	Proteobacteria	Genome Assembly	NCBI Assembly	GCF_003966655.1
Acidithiobacillus ferrivorans SS3	Bacteria	Proteobacteria	Genome Assembly	NCBI Assembly	GCF_000214095.2
Acidithiobacillus ferrooxidans ATCC 23270	Bacteria	Proteobacteria	Genome Assembly	NCBI Assembly	GCF_000021485.1
Acidothermus cellulolyticus 11B	Bacteria	Actinobacteria	Genome Assembly	NCBI Assembly	GCF_000015025.1
Acidovorax avenae subsp. avenae ATCC 19860	Bacteria	Proteobacteria	Genome Assembly	NCBI Assembly	GCF_000176855.2
Acidovorax carolinensis	Bacteria	Proteobacteria	Genome Assembly	NCBI Assembly	GCF_002157165.1
Acidovorax citrulli AAC00-1	Bacteria	Proteobacteria	Genome Assembly	NCBI Assembly	GCF_000015325.1
Acinetobacter baumannii	Bacteria	Proteobacteria	Genome Assembly	NCBI Assembly	GCF_002116925.1
Acinetobacter baylyi ADP1	Bacteria	Proteobacteria	Genome Assembly	NCBI Assembly	GCF_000046845.1
Acinetobacter calcoaceticus	Bacteria	Proteobacteria	Genome Assembly	NCBI Assembly	GCF_900520355.1
Acinetobacter chinensis	Bacteria	Proteobacteria	Genome Assembly	NCBI Assembly	GCF_002165375.2
Acinetobacter cumulans	Bacteria	Proteobacteria	Genome Assembly	NCBI Assembly	GCF_003024525.3
Acinetobacter defluvii	Bacteria	Proteobacteria	Genome Assembly	NCBI Assembly	GCF_001704615.3
Acinetobacter dispersus	Bacteria	Proteobacteria	Genome Assembly	NCBI Assembly	GCF_009884975.1
Acinetobacter equi	Bacteria	Proteobacteria	Genome Assembly	NCBI Assembly	GCF_001307195.1
Acinetobacter guillouiae	Bacteria	Proteobacteria	Genome Assembly	NCBI Assembly	GCF_002370525.2
Acinetobacter haemolyticus	Bacteria	Proteobacteria	Genome Assembly	NCBI Assembly	GCF_003323815.1
Acinetobacter junii	Bacteria	Proteobacteria	Genome Assembly	NCBI Assembly	GCF_002761875.1
Acinetobacter larvae	Bacteria	Proteobacteria	Genome Assembly	NCBI Assembly	GCF_001704115.1
Acinetobacter nosocomialis	Bacteria	Proteobacteria	Genome Assembly	NCBI Assembly	GCF_004295305.1
Acinetobacter oleivorans DR1	Bacteria	Proteobacteria	Genome Assembly	NCBI Assembly	GCF_000196795.1
Acinetobacter radioresistens	Bacteria	Proteobacteria	Genome Assembly	NCBI Assembly	GCF_003258335.1
Acinetobacter schindleri	Bacteria	Proteobacteria	Genome Assembly	NCBI Assembly	GCF_010918895.1
Acinetobacter tandoii	Bacteria	Proteobacteria	Genome Assembly	NCBI Assembly	GCF_006965565.1
Acrosiphonia sp.	Viridiplantae	Chlorophyta	Transcriptome Assembly	1 KP Project	JIWJ	One Thousand Plant Transcriptomes Initiative, 2019, Nature 574: 679-685
Actinoalloteichus fjordicus	Bacteria	Actinobacteria	Genome Assembly	NCBI Assembly	GCF_001941625.1
Actinoalloteichus hoggarensis	Bacteria	Actinobacteria	Genome Assembly	NCBI Assembly	GCF_002234535.1
Actinoalloteichus hymeniacidonis	Bacteria	Actinobacteria	Genome Assembly	NCBI Assembly	GCF_001747425.1
Actinoalloteichus sp. GBA129-24	Bacteria	Actinobacteria	Genome Assembly	NCBI Assembly	GCF_001941645.1
Actinobacillus delphinicola	Bacteria	Proteobacteria	Genome Assembly	NCBI Assembly	GCF_900638385.1
Actinobacillus equuli subsp. equuli	Bacteria	Proteobacteria	Genome Assembly	NCBI Assembly	GCF_000801145.1
Actinobacillus pleuropneumoniae	Bacteria	Proteobacteria	Genome Assembly	NCBI Assembly	GCF_003290385.1
Actinobacillus porcitonsillarum	Bacteria	Proteobacteria	Genome Assembly	NCBI Assembly	GCF_003101015.1
Actinobacillus suis ATCC 33415	Bacteria	Proteobacteria	Genome Assembly	NCBI Assembly	GCF_000739435.1
Actinobaculum sp. 313	Bacteria	Actinobacteria	Genome Assembly	NCBI Assembly	GCF_003073475.1
Actinomadura amylolytica	Bacteria	Actinobacteria	Genome Assembly	NCBI Assembly	GCF_003589885.1
Actinomadura sp. NAK00032	Bacteria	Actinobacteria	Genome Assembly	NCBI Assembly	GCF_013364275.1
Actinomadura sp. WMMB 499	Bacteria	Actinobacteria	Genome Assembly	NCBI Assembly	GCF_008824145.1
Actinomyces gaoshouyii	Bacteria	Actinobacteria	Genome Assembly	NCBI Assembly	GCF_002076915.1
Actinomyces howellii	Bacteria	Actinobacteria	Genome Assembly	NCBI Assembly	GCF_900637165.1
Actinomyces israelii	Bacteria	Actinobacteria	Genome Assembly	NCBI Assembly	GCF_900637225.1
Actinomyces naeslundii	Bacteria	Actinobacteria	Genome Assembly	NCBI Assembly	GCF_002355915.1
Actinomyces oris	Bacteria	Actinobacteria	Genome Assembly	NCBI Assembly	GCF_001553935.1
Actinomyces pacaensis	Bacteria	Actinobacteria	Genome Assembly	NCBI Assembly	GCF_900120245.1
Actinomyces qiguomingii	Bacteria	Actinobacteria	Genome Assembly	NCBI Assembly	GCF_004102025.1
Actinomyces radicidentis	Bacteria	Actinobacteria	Genome Assembly	NCBI Assembly	GCF_001553565.1
Actinomyces slackii	Bacteria	Actinobacteria	Genome Assembly	NCBI Assembly	GCF_900637295.1
Actinomyces sp. 299	Bacteria	Actinobacteria	Genome Assembly	NCBI Assembly	GCF_004010955.1
Actinomyces sp. 432	Bacteria	Actinobacteria	Genome Assembly	NCBI Assembly	GCF_009930875.1
Actinomyces sp. Chiba101	Bacteria	Actinobacteria	Genome Assembly	NCBI Assembly	GCF_002356195.1
Actinomyces sp. dk561	Bacteria	Actinobacteria	Genome Assembly	NCBI Assembly	GCF_004798665.1
Actinomyces sp. oral taxon 169	Bacteria	Actinobacteria	Genome Assembly	NCBI Assembly	GCF_013394715.1
Actinomyces sp. oral taxon 171 str. F0337	Bacteria	Actinobacteria	Genome Assembly	NCBI Assembly	GCF_005696555.1
Actinomyces sp. oral taxon 414	Bacteria	Actinobacteria	Genome Assembly	NCBI Assembly	GCF_001278845.1
Actinomyces sp. oral taxon 897	Bacteria	Actinobacteria	Genome Assembly	NCBI Assembly	GCF_002999235.1
Actinomyces sp. Z16	Bacteria	Actinobacteria	Genome Assembly	NCBI Assembly	GCF_003111765.1
Actinomyces sp. zg-325	Bacteria	Actinobacteria	Genome Assembly	NCBI Assembly	GCF_013177295.1
Actinomyces sp. ZJ34	Bacteria	Actinobacteria	Genome Assembly	NCBI Assembly	GCF_013184985.2
Actinomyces tangfeifanii	Bacteria	Actinobacteria	Genome Assembly	NCBI Assembly	GCF_001856685.1
Actinomyces viscosus	Bacteria	Actinobacteria	Genome Assembly	NCBI Assembly	GCF_900637975.1
Actinoplanes friuliensis DSM 7358	Bacteria	Actinobacteria	Genome Assembly	NCBI Assembly	GCF_000494755.1
Actinoplanes missouriensis 431	Bacteria	Actinobacteria	Genome Assembly	NCBI Assembly	GCF_000284295.1
Actinoplanes sp. N902-109	Bacteria	Actinobacteria	Genome Assembly	NCBI Assembly	GCF_000389965.1
Actinoplanes sp. OR16	Bacteria	Actinobacteria	Genome Assembly	NCBI Assembly	GCF_004001265.1
Actinoplanes sp. SE50	Bacteria	Actinobacteria	Genome Assembly	NCBI Assembly	GCF_002717025.1
Actinoplanes sp. SE50/110	Bacteria	Actinobacteria	Genome Assembly	NCBI Assembly	GCF_000237145.1
Actinoplanes sp. SE50/110	Bacteria	Actinobacteria	Genome Assembly	NCBI Assembly	GCF_900119315.1
Actinoplanes teichomyceticus ATCC 31121	Bacteria	Actinobacteria	Genome Assembly	NCBI Assembly	GCF_003711105.1
Actinopolyspora erythraea	Bacteria	Actinobacteria	Genome Assembly	NCBI Assembly	GCF_002263515.1
Actinosynnema mirum DSM 43827	Bacteria	Actinobacteria	Genome Assembly	NCBI Assembly	GCF_000023245.1
Actinosynnema pretiosum	Bacteria	Actinobacteria	Genome Assembly	NCBI Assembly	GCF_002354875.1
Actinosynnema pretiosum subsp. pretiosum	Bacteria	Actinobacteria	Genome Assembly	NCBI Assembly	GCF_003516205.1
Actinotalea sp. JY-7876	Bacteria	Actinobacteria	Genome Assembly	NCBI Assembly	GCF_014042015.1
Actinotignum schaalii	Bacteria	Actinobacteria	Genome Assembly	NCBI Assembly	GCF_000724605.1
Acutodesmus dimorphus	Viridiplantae	Chlorophyta	Transcriptome Assembly	1 KP Project	PZIF	One Thousand Plant Transcriptomes Initiative, 2019, Nature 574: 679-685
Adhaeribacter sp. KUDC8001	Bacteria	Bacteroidetes	Genome Assembly	NCBI Assembly	GCF_014075995.1
Adhaeribacter swui	Bacteria	Bacteroidetes	Genome Assembly	NCBI Assembly	GCF_014217805.1
Adlercreutzia equolifaciens DSM 19450	Bacteria	Actinobacteria	Genome Assembly	NCBI Assembly	GCF_000478885.1
Adlercreutzia sp. 8CFCBH1	Bacteria	Actinobacteria	Genome Assembly	NCBI Assembly	GCF_011405655.1
Advenella mimigardefordensis DPN7	Bacteria	Proteobacteria	Genome Assembly	NCBI Assembly	GCF_000521505.1
Aequorivita sp. H23M31	Bacteria	Bacteroidetes	Genome Assembly	NCBI Assembly	GCF_004022485.1
Aequorivita sublithincola DSM 14238	Bacteria	Bacteroidetes	Genome Assembly	NCBI Assembly	GCF_000265385.1
Aeribacillus pallidus	Bacteria	Firmicutes	Genome Assembly	NCBI Assembly	GCF_002243625.1
Aerococcus christensenii	Bacteria	Firmicutes	Genome Assembly	NCBI Assembly	GCF_001543105.1
Aerococcus sanguinicola	Bacteria	Firmicutes	Genome Assembly	NCBI Assembly	GCF_001543145.1
Aerococcus urinae	Bacteria	Firmicutes	Genome Assembly	NCBI Assembly	GCF_001543175.1
Aerococcus urinae ACS-120-V-Col10a	Bacteria	Firmicutes	Genome Assembly	NCBI Assembly	GCF_000193205.1
Aerococcus urinaeequi	Bacteria	Firmicutes	Genome Assembly	NCBI Assembly	GCF_001518795.1
Aerococcus urinaeequi	Bacteria	Firmicutes	Genome Assembly	NCBI Assembly	GCF_001543205.1
Aerococcus urinaehominis	Bacteria	Firmicutes	Genome Assembly	NCBI Assembly	GCF_001543245.1
Aerococcus viridans	Bacteria	Firmicutes	Genome Assembly	NCBI Assembly	GCF_001543285.1
Aeromicrobium erythreum	Bacteria	Actinobacteria	Genome Assembly	NCBI Assembly	GCF_001509405.1
Aeromicrobium sp. 592	Bacteria	Actinobacteria	Genome Assembly	NCBI Assembly	GCF_003065605.1
Aeromicrobium sp. A1-2	Bacteria	Actinobacteria	Genome Assembly	NCBI Assembly	GCF_003443875.1
Aeromicrobium sp. MF47	Bacteria	Actinobacteria	Genome Assembly	NCBI Assembly	GCF_009649075.1
Aeromicrobium sp. zg-629	Bacteria	Actinobacteria	Genome Assembly	NCBI Assembly	GCF_014334735.1
Aeromonas caviae	Bacteria	Proteobacteria	Genome Assembly	NCBI Assembly	GCF_900476005.1
Aeromonas encheleia	Bacteria	Proteobacteria	Genome Assembly	NCBI Assembly	GCF_900637545.1
Aeromonas hydrophila	Bacteria	Proteobacteria	Genome Assembly	NCBI Assembly	GCF_003491245.1
Aeromonas salmonicida	Bacteria	Proteobacteria	Genome Assembly	NCBI Assembly	GCF_002180335.1
Aeromonas veronii B565	Bacteria	Proteobacteria	Genome Assembly	NCBI Assembly	GCF_000204115.1
Aeropyrum camini SY1 = JCM 12091	Archaea	Crenarchaeota	Genome Assembly	NCBI Assembly	GCF_000591035.1
Aeropyrum pernix K1	Archaea	Crenarchaeota	Genome Assembly	NCBI Assembly	GCF_000011125.1
Aerosticca soli	Bacteria	Proteobacteria	Genome Assembly	NCBI Assembly	GCF_003967035.1
Agarilytica rhodophyticola	Bacteria	Proteobacteria	Genome Assembly	NCBI Assembly	GCF_002157225.2
Agarivorans gilvus	Bacteria	Proteobacteria	Genome Assembly	NCBI Assembly	GCF_001420915.1
Aggregatibacter actinomycetemcomitans	Bacteria	Proteobacteria	Genome Assembly	NCBI Assembly	GCF_001594245.1
Aggregatibacter aphrophilus ATCC 33389	Bacteria	Proteobacteria	Genome Assembly	NCBI Assembly	GCF_900636915.1
Agrobacterium vitis	Bacteria	Proteobacteria	Genome Assembly	NCBI Assembly	GCF_013426735.1
Agrococcus sp. SGAir0287	Bacteria	Actinobacteria	Genome Assembly	NCBI Assembly	GCF_005484985.1
Agromyces aureus	Bacteria	Actinobacteria	Genome Assembly	NCBI Assembly	GCF_001660485.1
Agromyces protaetiae	Bacteria	Actinobacteria	Genome Assembly	NCBI Assembly	GCF_004135405.1
Agromyces sp. HY052	Bacteria	Actinobacteria	Genome Assembly	NCBI Assembly	GCF_006337065.1
Agromyces sp. LHK192	Bacteria	Actinobacteria	Genome Assembly	NCBI Assembly	GCF_004006235.1
Agromyces sp. MF30-A	Bacteria	Actinobacteria	Genome Assembly	NCBI Assembly	GCF_003070885.1
Ahnfeltiopsis flabelliformis	Eukaryota	Rhodophyta	Transcriptome Assembly	1 KP Project	CKXF	One Thousand Plant Transcriptomes Initiative, 2019, Nature 574: 679-685
Ahniella affigens	Bacteria	Proteobacteria	Genome Assembly	NCBI Assembly	GCF_003015185.1
Alcanivorax borkumensis SK2	Bacteria	Proteobacteria	Genome Assembly	NCBI Assembly	GCF_000009365.1
Alcanivorax dieselolei B5	Bacteria	Proteobacteria	Genome Assembly	NCBI Assembly	GCF_000300005.1
Alcanivorax pacificus W11-5	Bacteria	Proteobacteria	Genome Assembly	NCBI Assembly	GCF_000299335.2
Algibacter alginicilyticus	Bacteria	Bacteroidetes	Genome Assembly	NCBI Assembly	GCF_001310225.1
Algibacter sp. L1A34	Bacteria	Bacteroidetes	Genome Assembly	NCBI Assembly	GCF_009796805.1
Algibacter sp. L3A6	Bacteria	Bacteroidetes	Genome Assembly	NCBI Assembly	GCF_009796825.1
Algoriphagus sanaruensis	Bacteria	Bacteroidetes	Genome Assembly	NCBI Assembly	GCF_001593605.1
Algoriphagus sp. Y33	Bacteria	Bacteroidetes	Genome Assembly	NCBI Assembly	GCF_014838715.1
Aliarcobacter faecis	Bacteria	Proteobacteria	Genome Assembly	NCBI Assembly	GCF_013201705.1
Alicycliphilus denitrificans	Bacteria	Proteobacteria	Genome Assembly	NCBI Assembly	GCF_012530715.1
Alicyclobacillus acidocaldarius subsp. acidocaldarius DSM 446	Bacteria	Firmicutes	Genome Assembly	NCBI Assembly	GCF_000024285.1
Alicyclobacillus acidocaldarius subsp. acidocaldarius Tc-4-1	Bacteria	Firmicutes	Genome Assembly	NCBI Assembly	GCF_000219875.1
Aliivibrio salmonicida LFI1238	Bacteria	Proteobacteria	Genome Assembly	NCBI Assembly	GCF_000196495.1
Aliivibrio wodanis	Bacteria	Proteobacteria	Genome Assembly	NCBI Assembly	GCF_000953695.1
Alistipes communis	Bacteria	Bacteroidetes	Genome Assembly	NCBI Assembly	GCF_006542665.1
Alistipes communis	Bacteria	Bacteroidetes	Genome Assembly	NCBI Assembly	GCF_006542745.1
Alistipes dispar	Bacteria	Bacteroidetes	Genome Assembly	NCBI Assembly	GCF_006542685.1
Alistipes finegoldii DSM 17242	Bacteria	Bacteroidetes	Genome Assembly	NCBI Assembly	GCF_000265365.1
Alistipes indistinctus	Bacteria	Bacteroidetes	Genome Assembly	NCBI Assembly	GCF_014163495.1
Alistipes megaguti	Bacteria	Bacteroidetes	Genome Assembly	NCBI Assembly	GCF_900604385.1
Alistipes onderdonkii subsp. vulgaris	Bacteria	Bacteroidetes	Genome Assembly	NCBI Assembly	GCF_006542645.1
Alistipes onderdonkii subsp. vulgaris	Bacteria	Bacteroidetes	Genome Assembly	NCBI Assembly	GCF_006542705.1
Alistipes onderdonkii subsp. vulgaris	Bacteria	Bacteroidetes	Genome Assembly	NCBI Assembly	GCF_006542725.1
Alistipes sp. dk3624	Bacteria	Bacteroidetes	Genome Assembly	NCBI Assembly	GCF_009557455.1
Alkalihalobacillus clausii	Bacteria	Firmicutes	Genome Assembly	NCBI Assembly	GCF_000737305.2
Alkalihalobacillus clausii	Bacteria	Firmicutes	Genome Assembly	NCBI Assembly	GCF_002250115.1
Alkalihalobacillus halodurans	Bacteria	Firmicutes	Genome Assembly	NCBI Assembly	GCF_005671335.1
Alkalihalobacillus krulwichiae	Bacteria	Firmicutes	Genome Assembly	NCBI Assembly	GCF_002109385.1
Alkalilimnicola ehrlichii MLHE-1	Bacteria	Proteobacteria	Genome Assembly	NCBI Assembly	GCF_000014785.1
Alkaliphilus metalliredigens QYMF	Bacteria	Firmicutes	Genome Assembly	NCBI Assembly	GCF_000016985.1
Alkaliphilus oremlandii OhILAs	Bacteria	Firmicutes	Genome Assembly	NCBI Assembly	GCF_000018325.1
Alkalitalea saponilacus	Bacteria	Bacteroidetes	Genome Assembly	NCBI Assembly	GCF_002201795.1
Alloactinosynnema sp. L-07	Bacteria	Actinobacteria	Genome Assembly	NCBI Assembly	GCF_900070365.1
Allochromatium vinosum DSM 180	Bacteria	Proteobacteria	Genome Assembly	NCBI Assembly	GCF_000025485.1
Allofrancisella frigidaquae	Bacteria	Proteobacteria	Genome Assembly	NCBI Assembly	GCF_012222825.1
Allofrancisella guangzhouensis	Bacteria	Proteobacteria	Genome Assembly	NCBI Assembly	GCF_000815225.1
Alloprevotella sp. E39	Bacteria	Bacteroidetes	Genome Assembly	NCBI Assembly	GCF_003265305.2
Allopseudarcicella aquatilis	Bacteria	Bacteroidetes	Genome Assembly	NCBI Assembly	GCF_003143535.1
Altererythrobacter atlanticus	Bacteria	Proteobacteria	Genome Assembly	NCBI Assembly	GCF_001008165.2
Altererythrobacter dongtanensis	Bacteria	Proteobacteria	Genome Assembly	NCBI Assembly	GCF_001698205.1
Altererythrobacter epoxidivorans	Bacteria	Proteobacteria	Genome Assembly	NCBI Assembly	GCF_001281485.1
Altererythrobacter ishigakiensis	Bacteria	Proteobacteria	Genome Assembly	NCBI Assembly	GCF_001663155.1
Altererythrobacter mangrovi	Bacteria	Proteobacteria	Genome Assembly	NCBI Assembly	GCF_002269345.1
Altererythrobacter marensis	Bacteria	Proteobacteria	Genome Assembly	NCBI Assembly	GCF_001028625.1
Altererythrobacter namhicola	Bacteria	Proteobacteria	Genome Assembly	NCBI Assembly	GCF_001687545.1
Alteromonas addita	Bacteria	Proteobacteria	Genome Assembly	NCBI Assembly	GCF_001562195.1
Alteromonas australica	Bacteria	Proteobacteria	Genome Assembly	NCBI Assembly	GCF_000730385.1
Alteromonas macleodii	Bacteria	Proteobacteria	Genome Assembly	NCBI Assembly	GCF_002849875.1
Alteromonas mediterranea	Bacteria	Proteobacteria	Genome Assembly	NCBI Assembly	GCF_001886435.1
Alteromonas naphthalenivorans	Bacteria	Proteobacteria	Genome Assembly	NCBI Assembly	GCF_000213655.1
Alteromonas pelagimontana	Bacteria	Proteobacteria	Genome Assembly	NCBI Assembly	GCF_002499975.2
Alteromonas stellipolaris LMG 21856	Bacteria	Proteobacteria	Genome Assembly	NCBI Assembly	GCF_001433715.1
Altibacter sp. ALE3EI	Bacteria	Bacteroidetes	Genome Assembly	NCBI Assembly	GCF_014295415.1
Amedibacterium intestinale	Bacteria	Firmicutes	Genome Assembly	NCBI Assembly	GCF_010537155.1
Amedibacterium intestinale	Bacteria	Firmicutes	Genome Assembly	NCBI Assembly	GCF_010537335.1
Aminipila butyrica	Bacteria	Firmicutes	Genome Assembly	NCBI Assembly	GCF_010669305.1
Aminipila sp. CBA3637	Bacteria	Firmicutes	Genome Assembly	NCBI Assembly	GCF_010120715.1
Aminipila sp. JN-18	Bacteria	Firmicutes	Genome Assembly	NCBI Assembly	GCF_004103735.1
Ammonifex degensii KC4	Bacteria	Firmicutes	Genome Assembly	NCBI Assembly	GCF_000024605.1
Amniculibacterium sp. G2-70	Bacteria	Bacteroidetes	Genome Assembly	NCBI Assembly	GCF_014353055.1
Amphibacillus xylanus NBRC 15112	Bacteria	Firmicutes	Genome Assembly	NCBI Assembly	GCF_000307165.1
Amycolatopsis albispora	Bacteria	Actinobacteria	Genome Assembly	NCBI Assembly	GCF_003312875.1
Amycolatopsis japonica	Bacteria	Actinobacteria	Genome Assembly	NCBI Assembly	GCF_000732925.1
Amycolatopsis keratiniphila	Bacteria	Actinobacteria	Genome Assembly	NCBI Assembly	GCF_000400635.2
Amycolatopsis mediterranei RB	Bacteria	Actinobacteria	Genome Assembly	NCBI Assembly	GCF_000454025.1
Amycolatopsis mediterranei S699	Bacteria	Actinobacteria	Genome Assembly	NCBI Assembly	GCF_000220945.1
Amycolatopsis mediterranei S699	Bacteria	Actinobacteria	Genome Assembly	NCBI Assembly	GCF_000282715.1
Amycolatopsis mediterranei U32	Bacteria	Actinobacteria	Genome Assembly	NCBI Assembly	GCF_000196835.1
Amycolatopsis methanolica 239	Bacteria	Actinobacteria	Genome Assembly	NCBI Assembly	GCF_000739085.1
Amycolatopsis orientalis	Bacteria	Actinobacteria	Genome Assembly	NCBI Assembly	GCF_000943515.2
Amycolatopsis sp. AA4	Bacteria	Actinobacteria	Genome Assembly	NCBI Assembly	GCF_002796545.1
Amycolatopsis sp. BJA-103	Bacteria	Actinobacteria	Genome Assembly	NCBI Assembly	GCF_002849735.1
Amycolatopsis sp. Hca4	Bacteria	Actinobacteria	Genome Assembly	NCBI Assembly	GCF_013364075.1
Amycolatopsis sp. YIM 10	Bacteria	Actinobacteria	Genome Assembly	NCBI Assembly	GCF_009429145.1
Amylolactobacillus amylophilus DSM 20533 = JCM 1125	Bacteria	Firmicutes	Genome Assembly	NCBI Assembly	GCF_001936335.1
Anabaena cylindrica PCC 7122	Bacteria	Cyanobacteria	Genome Assembly	NCBI Assembly	GCF_000317695.1
Anabaena sp. 90	Bacteria	Cyanobacteria	Genome Assembly	NCBI Assembly	GCF_000312705.1
Anabaena sp. WA102	Bacteria	Cyanobacteria	Genome Assembly	NCBI Assembly	GCF_001277295.1
Anabaena sp. YBS01	Bacteria	Cyanobacteria	Genome Assembly	NCBI Assembly	GCF_009498015.1
Anaerobacillus isosaccharinicus	Bacteria	Firmicutes	Genome Assembly	NCBI Assembly	GCF_001866075.3
Anaerobutyricum hallii	Bacteria	Firmicutes	Genome Assembly	NCBI Assembly	GCF_900209925.1
Anaerococcus mediterraneensis	Bacteria	Firmicutes	Genome Assembly	NCBI Assembly	GCF_900128415.1
Anaerococcus prevotii DSM 20548	Bacteria	Firmicutes	Genome Assembly	NCBI Assembly	GCF_000024105.1
Anaerocolumna cellulosilytica	Bacteria	Firmicutes	Genome Assembly	NCBI Assembly	GCF_014218335.1
Anaerocolumna sp. CBA3638	Bacteria	Firmicutes	Genome Assembly	NCBI Assembly	GCF_009931695.1
Anaerocolumna sp. CTTW	Bacteria	Firmicutes	Genome Assembly	NCBI Assembly	GCF_014218355.1
Anaerolinea sp. 'rifampicinis'	Bacteria	Chloroflexi	Genome Assembly	NCBI Assembly	GCF_015500095.1
Anaerolinea thermophila UNI-1	Bacteria	Chloroflexi	Genome Assembly	NCBI Assembly	GCF_000199675.1
Anaeromyxobacter dehalogenans 2CP-1	Bacteria	Proteobacteria	Genome Assembly	NCBI Assembly	GCF_000022145.1
Anaerostipes caccae	Bacteria	Firmicutes	Genome Assembly	NCBI Assembly	GCF_014131675.1
Anaerostipes caccae	Bacteria	Firmicutes	Genome Assembly	NCBI Assembly	GCF_014467075.1
Anaerostipes hadrus	Bacteria	Firmicutes	Genome Assembly	NCBI Assembly	GCF_001998765.1
Anaerostipes hadrus	Bacteria	Firmicutes	Genome Assembly	NCBI Assembly	GCF_902388025.1
Anaerostipes rhamnosivorans	Bacteria	Firmicutes	Genome Assembly	NCBI Assembly	GCF_005280655.1
Anaerotignum propionicum DSM 1682	Bacteria	Firmicutes	Genome Assembly	NCBI Assembly	GCF_001561955.1
Anaplasma centrale str. Israel	Bacteria	Proteobacteria	Genome Assembly	NCBI Assembly	GCF_000024505.1
Anaplasma ovis str. Haibei	Bacteria	Proteobacteria	Genome Assembly	NCBI Assembly	GCF_002214625.1
Anaplasma phagocytophilum str. JM	Bacteria	Proteobacteria	Genome Assembly	NCBI Assembly	GCF_000439775.1
Ancylobacter pratisalsi	Bacteria	Proteobacteria	Genome Assembly	NCBI Assembly	GCF_010669125.1
Andreaea rupestris	Viridiplantae	Bryophyta	Transcriptome Assembly	1 KP Project	WOGB	One Thousand Plant Transcriptomes Initiative, 2019, Nature 574: 679-685
Aneurinibacillus soli	Bacteria	Firmicutes	Genome Assembly	NCBI Assembly	GCF_002355375.1
Aneurinibacillus sp. XH2	Bacteria	Firmicutes	Genome Assembly	NCBI Assembly	GCF_001439585.2
Ankistrodesmus sp.	Viridiplantae	Chlorophyta	Transcriptome Assembly	1 KP Project	OTQG	One Thousand Plant Transcriptomes Initiative, 2019, Nature 574: 679-685
Anomodon attenuatus	Viridiplantae	Bryophyta	Transcriptome Assembly	1 KP Project	QMWB	One Thousand Plant Transcriptomes Initiative, 2019, Nature 574: 679-685
Anoxybacillus amylolyticus	Bacteria	Firmicutes	Genome Assembly	NCBI Assembly	GCF_001634285.1
Anoxybacillus caldiproteolyticus	Bacteria	Firmicutes	Genome Assembly	NCBI Assembly	GCF_015326725.1
Anoxybacillus flavithermus	Bacteria	Firmicutes	Genome Assembly	NCBI Assembly	GCF_002197485.1
Anoxybacillus flavithermus WK1	Bacteria	Firmicutes	Genome Assembly	NCBI Assembly	GCF_000019045.1
Anoxybacillus gonensis	Bacteria	Firmicutes	Genome Assembly	NCBI Assembly	GCF_001187595.1
Anoxybacillus sp. B2M1	Bacteria	Firmicutes	Genome Assembly	NCBI Assembly	GCF_001634265.1
Anoxybacillus sp. B7M1	Bacteria	Firmicutes	Genome Assembly	NCBI Assembly	GCF_001634305.1
Anoxybacillus sp. PDR2	Bacteria	Firmicutes	Genome Assembly	NCBI Assembly	GCF_009834045.1
Anoxybacter fermentans	Bacteria	Firmicutes	Genome Assembly	NCBI Assembly	GCF_003991135.1
Anseongella ginsenosidimutans	Bacteria	Bacteroidetes	Genome Assembly	NCBI Assembly	GCF_008033235.1
Antarcticibacterium flavum	Bacteria	Bacteroidetes	Genome Assembly	NCBI Assembly	GCF_006159205.1
Antarcticibacterium sp. PAMC 28998	Bacteria	Bacteroidetes	Genome Assembly	NCBI Assembly	GCF_007993795.1
Antarctobacter heliothermus	Bacteria	Proteobacteria	Genome Assembly	NCBI Assembly	GCF_002237555.1
Anthoceros agrestis	Viridiplantae	Anthocerotophyta	Transcriptome Assembly	1 KP Project	BSNI	One Thousand Plant Transcriptomes Initiative, 2019, Nature 574: 679-685
Anthoceros agrestis	Viridiplantae	Anthocerotophyta	Transcriptome Assembly	1 KP Project	TWUW	One Thousand Plant Transcriptomes Initiative, 2019, Nature 574: 679-685
Aphanochaete repens	Viridiplantae	Chlorophyta	Transcriptome Assembly	1 KP Project	IJMT	One Thousand Plant Transcriptomes Initiative, 2019, Nature 574: 679-685
Apibacter raozihei	Bacteria	Bacteroidetes	Genome Assembly	NCBI Assembly	GCF_004014855.1
Apibacter sp. B2966	Bacteria	Bacteroidetes	Genome Assembly	NCBI Assembly	GCF_011082485.1
Apibacter sp. B3706	Bacteria	Bacteroidetes	Genome Assembly	NCBI Assembly	GCF_011082725.1
Aquabacterium olei	Bacteria	Proteobacteria	Genome Assembly	NCBI Assembly	GCF_003100395.1
Aquicella lusitana	Bacteria	Proteobacteria	Genome Assembly	NCBI Assembly	GCF_902459475.1
Aquicella siphonis	Bacteria	Proteobacteria	Genome Assembly	NCBI Assembly	GCF_902459485.1
Aquifex aeolicus VF5	Bacteria	Aquificae	Genome Assembly	NCBI Assembly	GCF_000008625.1
Aquimarina sp. AD1	Bacteria	Bacteroidetes	Genome Assembly	NCBI Assembly	GCF_003443695.1
Aquimarina sp. AD10	Bacteria	Bacteroidetes	Genome Assembly	NCBI Assembly	GCF_003443715.1
Aquimarina sp. BL5	Bacteria	Bacteroidetes	Genome Assembly	NCBI Assembly	GCF_003443675.1
Aquimarina sp. TRL1	Bacteria	Bacteroidetes	Genome Assembly	NCBI Assembly	GCF_013365535.1
Aquitalea denitrificans	Bacteria	Proteobacteria	Genome Assembly	NCBI Assembly	GCF_009856625.1
Aquitalea magnusonii	Bacteria	Proteobacteria	Genome Assembly	NCBI Assembly	GCF_002217795.2
Arachidicoccus ginsenosidivorans	Bacteria	Bacteroidetes	Genome Assembly	NCBI Assembly	GCF_007971385.1
Arachidicoccus sp. B3-10	Bacteria	Bacteroidetes	Genome Assembly	NCBI Assembly	GCF_004337365.2
Arachidicoccus sp. BS20	Bacteria	Bacteroidetes	Genome Assembly	NCBI Assembly	GCF_001659705.1
Arachidicoccus sp. KIS59-12	Bacteria	Bacteroidetes	Genome Assembly	NCBI Assembly	GCF_003600625.1
Arcanobacterium haemolyticum	Bacteria	Actinobacteria	Genome Assembly	NCBI Assembly	GCF_900475915.1
Arcanobacterium haemolyticum DSM 20595	Bacteria	Actinobacteria	Genome Assembly	NCBI Assembly	GCF_000092365.1
Arcanobacterium sp. 2701	Bacteria	Actinobacteria	Genome Assembly	NCBI Assembly	GCF_012563545.1
Arcanobacterium sp. JY-X040	Bacteria	Actinobacteria	Genome Assembly	NCBI Assembly	GCF_014041995.1
Archaeoglobus fulgidus DSM 4304	Archaea	Archaeoglobi	Genome Assembly	NCBI Assembly	GCF_000008665.1
Archaeoglobus fulgidus DSM 8774	Archaea	Archaeoglobi	Genome Assembly	NCBI Assembly	GCF_000734035.1
Archaeoglobus profundus DSM 5631	Archaea	Archaeoglobi	Genome Assembly	NCBI Assembly	GCF_000025285.1
Archaeoglobus sulfaticallidus PM70-1	Archaea	Archaeoglobi	Genome Assembly	NCBI Assembly	GCF_000385565.1
Archaeoglobus veneficus SNP6	Archaea	Archaeoglobi	Genome Assembly	NCBI Assembly	GCF_000194625.1
Arcobacter anaerophilus	Bacteria	Proteobacteria	Genome Assembly	NCBI Assembly	GCF_006459125.1
Arcobacter aquimarinus	Bacteria	Proteobacteria	Genome Assembly	NCBI Assembly	GCF_013177635.1
Arcobacter butzleri ED-1	Bacteria	Proteobacteria	Genome Assembly	NCBI Assembly	GCF_000284355.1
Arcobacter canalis	Bacteria	Proteobacteria	Genome Assembly	NCBI Assembly	GCF_008000835.1
Arcobacter cibarius	Bacteria	Proteobacteria	Genome Assembly	NCBI Assembly	GCF_013372265.1
Arcobacter cloacae	Bacteria	Proteobacteria	Genome Assembly	NCBI Assembly	GCF_013201935.1
Arcobacter cryaerophilus ATCC 43158	Bacteria	Proteobacteria	Genome Assembly	NCBI Assembly	GCF_003660105.1
Arcobacter defluvii	Bacteria	Proteobacteria	Genome Assembly	NCBI Assembly	GCF_013201725.1
Arcobacter ellisii	Bacteria	Proteobacteria	Genome Assembly	NCBI Assembly	GCF_003544915.1
Arcobacter halophilus	Bacteria	Proteobacteria	Genome Assembly	NCBI Assembly	GCF_003346755.1
Arcobacter lanthieri	Bacteria	Proteobacteria	Genome Assembly	NCBI Assembly	GCF_013201625.1
Arcobacter lekithochrous	Bacteria	Proteobacteria	Genome Assembly	NCBI Assembly	GCF_013283835.1
Arcobacter marinus	Bacteria	Proteobacteria	Genome Assembly	NCBI Assembly	GCF_003544855.1
Arcobacter molluscorum LMG 25693	Bacteria	Proteobacteria	Genome Assembly	NCBI Assembly	GCF_003544935.1
Arcobacter mytili LMG 24559	Bacteria	Proteobacteria	Genome Assembly	NCBI Assembly	GCF_003346775.1
Arcobacter nitrofigilis DSM 7299	Bacteria	Proteobacteria	Genome Assembly	NCBI Assembly	GCF_000092245.1
Arcobacter pacificus	Bacteria	Proteobacteria	Genome Assembly	NCBI Assembly	GCF_004214795.1
Arcobacter porcinus	Bacteria	Proteobacteria	Genome Assembly	NCBI Assembly	GCF_004299785.2
Arcobacter skirrowii	Bacteria	Proteobacteria	Genome Assembly	NCBI Assembly	GCF_003939045.1
Arcobacter suis CECT 7833	Bacteria	Proteobacteria	Genome Assembly	NCBI Assembly	GCF_003544815.1
Arcobacter trophiarum LMG 25534	Bacteria	Proteobacteria	Genome Assembly	NCBI Assembly	GCF_003355515.1
Arcobacter venerupis	Bacteria	Proteobacteria	Genome Assembly	NCBI Assembly	GCF_013201665.1
Arcticibacterium luteifluviistationis	Bacteria	Bacteroidetes	Genome Assembly	NCBI Assembly	GCF_003258705.1
Arenibacter algicola	Bacteria	Bacteroidetes	Genome Assembly	NCBI Assembly	GCF_002234495.1
Aromatoleum aromaticum EbN1	Bacteria	Proteobacteria	Genome Assembly	NCBI Assembly	GCF_000025965.1
Arsenicicoccus sp. oral taxon 190	Bacteria	Actinobacteria	Genome Assembly	NCBI Assembly	GCF_001189535.1
Arsenophonus nasoniae	Bacteria	Proteobacteria	Genome Assembly	NCBI Assembly	GCF_004768525.1
Arthrobacter agilis	Bacteria	Actinobacteria	Genome Assembly	NCBI Assembly	GCF_900631605.1
Arthrobacter alpinus	Bacteria	Actinobacteria	Genome Assembly	NCBI Assembly	GCF_000755585.2
Arthrobacter alpinus	Bacteria	Actinobacteria	Genome Assembly	NCBI Assembly	GCF_001294625.1
Arthrobacter alpinus	Bacteria	Actinobacteria	Genome Assembly	NCBI Assembly	GCF_001445575.1
Arthrobacter citreus	Bacteria	Actinobacteria	Genome Assembly	NCBI Assembly	GCF_013200995.1
Arthrobacter crystallopoietes	Bacteria	Actinobacteria	Genome Assembly	NCBI Assembly	GCF_002849715.1
Arthrobacter dokdonellae	Bacteria	Actinobacteria	Genome Assembly	NCBI Assembly	GCF_003268655.1
Arthrobacter sp. 24S4-2	Bacteria	Actinobacteria	Genome Assembly	NCBI Assembly	GCF_005280255.1
Arthrobacter sp. AQ5-05	Bacteria	Actinobacteria	Genome Assembly	NCBI Assembly	GCF_009707285.1
Arthrobacter sp. ERGS1:01	Bacteria	Actinobacteria	Genome Assembly	NCBI Assembly	GCF_001281315.1
Arthrobacter sp. FB24	Bacteria	Actinobacteria	Genome Assembly	NCBI Assembly	GCF_000196235.1
Arthrobacter sp. KBS0702	Bacteria	Actinobacteria	Genome Assembly	NCBI Assembly	GCF_005937985.2
Arthrobacter sp. NEB 688	Bacteria	Actinobacteria	Genome Assembly	NCBI Assembly	GCF_013201035.1
Arthrobacter sp. PAMC 25486	Bacteria	Actinobacteria	Genome Assembly	NCBI Assembly	GCF_000785535.1
Arthrobacter sp. PAMC25564	Bacteria	Actinobacteria	Genome Assembly	NCBI Assembly	GCF_004798705.1
Arthrobacter sp. PGP41	Bacteria	Actinobacteria	Genome Assembly	NCBI Assembly	GCF_002953935.1
Arthrobacter sp. QXT-31	Bacteria	Actinobacteria	Genome Assembly	NCBI Assembly	GCF_001969265.1
Arthrobacter sp. Rue61a	Bacteria	Actinobacteria	Genome Assembly	NCBI Assembly	GCF_000294695.2
Arthrobacter sp. SLBN-53	Bacteria	Actinobacteria	Genome Assembly	NCBI Assembly	GCF_001580405.1
Arthrobacter sp. TES	Bacteria	Actinobacteria	Genome Assembly	NCBI Assembly	GCF_014863565.1
Arthrobacter sp. U41	Bacteria	Actinobacteria	Genome Assembly	NCBI Assembly	GCF_001750145.1
Arthrobacter sp. UKPF54-2	Bacteria	Actinobacteria	Genome Assembly	NCBI Assembly	GCF_007858535.1
Arthrobacter sp. YC-RL1	Bacteria	Actinobacteria	Genome Assembly	NCBI Assembly	GCF_001454985.1
Arthrobacter sp. YN	Bacteria	Actinobacteria	Genome Assembly	NCBI Assembly	GCF_002224285.1
Arthrobacter sp. ZXY-2	Bacteria	Actinobacteria	Genome Assembly	NCBI Assembly	GCF_001854365.1
Asaia bogorensis NBRC 16594	Bacteria	Proteobacteria	Genome Assembly	NCBI Assembly	GCF_001547995.1
Asteromonas gracilis	Viridiplantae	Chlorophyta	Transcriptome Assembly	1 KP Project	ZFXU	One Thousand Plant Transcriptomes Initiative, 2019, Nature 574: 679-685
Asticcacaulis excentricus CB 48	Bacteria	Proteobacteria	Genome Assembly	NCBI Assembly	GCF_000175215.2
Athalassotoga saccharophila	Bacteria	Thermotogae	Genome Assembly	NCBI Assembly	GCF_009936215.1
Atlantibacter hermannii	Bacteria	Proteobacteria	Genome Assembly	NCBI Assembly	GCF_008064855.1
Atopobium parvulum DSM 20469	Bacteria	Actinobacteria	Genome Assembly	NCBI Assembly	GCF_000024225.1
Atrichum angustatum	Viridiplantae	Bryophyta	Transcriptome Assembly	1 KP Project	ZTHV	One Thousand Plant Transcriptomes Initiative, 2019, Nature 574: 679-685
Aulacomnium heterostichum	Viridiplantae	Bryophyta	Transcriptome Assembly	1 KP Project	WNGH	One Thousand Plant Transcriptomes Initiative, 2019, Nature 574: 679-685
Aurantimicrobium minutum	Bacteria	Actinobacteria	Genome Assembly	NCBI Assembly	GCF_002355535.1
Aurantimicrobium sp. MWH-Mo1	Bacteria	Actinobacteria	Genome Assembly	NCBI Assembly	GCF_003194085.1
Aurantimicrobium sp. MWH-Uga1	Bacteria	Actinobacteria	Genome Assembly	NCBI Assembly	GCF_003325955.1
Aureitalea sp. RR4-38	Bacteria	Bacteroidetes	Genome Assembly	NCBI Assembly	GCF_002966125.1
Auricoccus indicus	Bacteria	Firmicutes	Genome Assembly	NCBI Assembly	GCF_001989575.1
Auritidibacter sp. NML130574	Bacteria	Actinobacteria	Genome Assembly	NCBI Assembly	GCF_003185725.2
Austwickia chelonae	Bacteria	Actinobacteria	Genome Assembly	NCBI Assembly	GCF_003391095.1
Avibacterium paragallinarum	Bacteria	Proteobacteria	Genome Assembly	NCBI Assembly	GCF_012849875.1
Avibacterium volantium	Bacteria	Proteobacteria	Genome Assembly	NCBI Assembly	GCF_900635775.1
Azoarcus communis	Bacteria	Proteobacteria	Genome Assembly	NCBI Assembly	GCF_003111665.1
Azoarcus olearius	Bacteria	Proteobacteria	Genome Assembly	NCBI Assembly	GCF_001682385.1
Azorhizobium caulinodans ORS 571	Bacteria	Proteobacteria	Genome Assembly	NCBI Assembly	GCF_000010525.1
Azospirillum oryzae	Bacteria	Proteobacteria	Genome Assembly	NCBI Assembly	GCF_013347285.1
Azospirillum ramasamyi	Bacteria	Proteobacteria	Genome Assembly	NCBI Assembly	GCF_003233655.1
Azospirillum thermophilum	Bacteria	Proteobacteria	Genome Assembly	NCBI Assembly	GCF_003130795.1
Azospirillum thiophilum	Bacteria	Proteobacteria	Genome Assembly	NCBI Assembly	GCF_001305595.1
Azotobacter chroococcum	Bacteria	Proteobacteria	Genome Assembly	NCBI Assembly	GCF_002220155.1
Azotobacter salinestris	Bacteria	Proteobacteria	Genome Assembly	NCBI Assembly	GCF_009363155.1
Azotobacter vinelandii DJ	Bacteria	Proteobacteria	Genome Assembly	NCBI Assembly	GCF_000021045.1
Bacillaceae bacterium TKL69	Bacteria	Firmicutes	Genome Assembly	NCBI Assembly	GCF_007301515.1
Bacillus aerophilus	Bacteria	Firmicutes	Genome Assembly	NCBI Assembly	GCF_004101925.1
Bacillus albus	Bacteria	Firmicutes	Genome Assembly	NCBI Assembly	GCF_003966295.1
Bacillus albus	Bacteria	Firmicutes	Genome Assembly	NCBI Assembly	GCF_009740005.1
Bacillus altitudinis	Bacteria	Firmicutes	Genome Assembly	NCBI Assembly	GCF_000299555.2
Bacillus altitudinis	Bacteria	Firmicutes	Genome Assembly	NCBI Assembly	GCF_000972685.1
Bacillus altitudinis	Bacteria	Firmicutes	Genome Assembly	NCBI Assembly	GCF_001191605.1
Bacillus altitudinis	Bacteria	Firmicutes	Genome Assembly	NCBI Assembly	GCF_001431145.1
Bacillus altitudinis	Bacteria	Firmicutes	Genome Assembly	NCBI Assembly	GCF_001431785.1
Bacillus altitudinis	Bacteria	Firmicutes	Genome Assembly	NCBI Assembly	GCF_001700735.1
Bacillus altitudinis	Bacteria	Firmicutes	Genome Assembly	NCBI Assembly	GCF_001908475.1
Bacillus altitudinis	Bacteria	Firmicutes	Genome Assembly	NCBI Assembly	GCF_002443015.2
Bacillus altitudinis	Bacteria	Firmicutes	Genome Assembly	NCBI Assembly	GCF_002741745.1
Bacillus altitudinis	Bacteria	Firmicutes	Genome Assembly	NCBI Assembly	GCF_004563755.2
Bacillus altitudinis	Bacteria	Firmicutes	Genome Assembly	NCBI Assembly	GCF_005849435.1
Bacillus altitudinis	Bacteria	Firmicutes	Genome Assembly	NCBI Assembly	GCF_006007905.1
Bacillus altitudinis	Bacteria	Firmicutes	Genome Assembly	NCBI Assembly	GCF_013283915.1
Bacillus altitudinis	Bacteria	Firmicutes	Genome Assembly	NCBI Assembly	GCF_013307105.1
Bacillus altitudinis	Bacteria	Firmicutes	Genome Assembly	NCBI Assembly	GCF_015160895.1
Bacillus amyloliquefaciens	Bacteria	Firmicutes	Genome Assembly	NCBI Assembly	GCF_001483885.1
Bacillus amyloliquefaciens	Bacteria	Firmicutes	Genome Assembly	NCBI Assembly	GCF_001586105.1
Bacillus amyloliquefaciens	Bacteria	Firmicutes	Genome Assembly	NCBI Assembly	GCF_001596755.1
Bacillus amyloliquefaciens	Bacteria	Firmicutes	Genome Assembly	NCBI Assembly	GCF_001705195.1
Bacillus amyloliquefaciens	Bacteria	Firmicutes	Genome Assembly	NCBI Assembly	GCF_001874385.1
Bacillus amyloliquefaciens	Bacteria	Firmicutes	Genome Assembly	NCBI Assembly	GCF_001889285.1
Bacillus amyloliquefaciens	Bacteria	Firmicutes	Genome Assembly	NCBI Assembly	GCF_001922005.1
Bacillus amyloliquefaciens	Bacteria	Firmicutes	Genome Assembly	NCBI Assembly	GCF_002173635.1
Bacillus amyloliquefaciens	Bacteria	Firmicutes	Genome Assembly	NCBI Assembly	GCF_002209305.1
Bacillus amyloliquefaciens	Bacteria	Firmicutes	Genome Assembly	NCBI Assembly	GCF_003149695.1
Bacillus amyloliquefaciens	Bacteria	Firmicutes	Genome Assembly	NCBI Assembly	GCF_003149715.1
Bacillus amyloliquefaciens	Bacteria	Firmicutes	Genome Assembly	NCBI Assembly	GCF_003149795.1
Bacillus amyloliquefaciens	Bacteria	Firmicutes	Genome Assembly	NCBI Assembly	GCF_003312895.1
Bacillus amyloliquefaciens	Bacteria	Firmicutes	Genome Assembly	NCBI Assembly	GCF_003868675.1
Bacillus amyloliquefaciens	Bacteria	Firmicutes	Genome Assembly	NCBI Assembly	GCF_004006115.1
Bacillus amyloliquefaciens	Bacteria	Firmicutes	Genome Assembly	NCBI Assembly	GCF_004421045.1
Bacillus amyloliquefaciens	Bacteria	Firmicutes	Genome Assembly	NCBI Assembly	GCF_007362635.1
Bacillus amyloliquefaciens	Bacteria	Firmicutes	Genome Assembly	NCBI Assembly	GCF_007827165.1
Bacillus amyloliquefaciens	Bacteria	Firmicutes	Genome Assembly	NCBI Assembly	GCF_007923205.1
Bacillus amyloliquefaciens	Bacteria	Firmicutes	Genome Assembly	NCBI Assembly	GCF_008534375.1
Bacillus amyloliquefaciens	Bacteria	Firmicutes	Genome Assembly	NCBI Assembly	GCF_008808015.1
Bacillus amyloliquefaciens	Bacteria	Firmicutes	Genome Assembly	NCBI Assembly	GCF_008824205.1
Bacillus amyloliquefaciens	Bacteria	Firmicutes	Genome Assembly	NCBI Assembly	GCF_013122255.1
Bacillus amyloliquefaciens	Bacteria	Firmicutes	Genome Assembly	NCBI Assembly	GCF_013328835.1
Bacillus amyloliquefaciens	Bacteria	Firmicutes	Genome Assembly	NCBI Assembly	GCF_013341255.1
Bacillus amyloliquefaciens	Bacteria	Firmicutes	Genome Assembly	NCBI Assembly	GCF_014622745.1
Bacillus amyloliquefaciens	Bacteria	Firmicutes	Genome Assembly	NCBI Assembly	GCF_014791945.1
Bacillus amyloliquefaciens	Bacteria	Firmicutes	Genome Assembly	NCBI Assembly	GCF_014792065.1
Bacillus amyloliquefaciens	Bacteria	Firmicutes	Genome Assembly	NCBI Assembly	GCF_014854735.1
Bacillus amyloliquefaciens	Bacteria	Firmicutes	Genome Assembly	NCBI Assembly	GCF_014930895.1
Bacillus amyloliquefaciens CC178	Bacteria	Firmicutes	Genome Assembly	NCBI Assembly	GCF_000494835.1
Bacillus amyloliquefaciens DSM 7 = ATCC 23350	Bacteria	Firmicutes	Genome Assembly	NCBI Assembly	GCF_000196735.1
Bacillus amyloliquefaciens IT-45	Bacteria	Firmicutes	Genome Assembly	NCBI Assembly	GCF_000242855.2
Bacillus amyloliquefaciens KHG19	Bacteria	Firmicutes	Genome Assembly	NCBI Assembly	GCF_000835145.1
Bacillus amyloliquefaciens LFB112	Bacteria	Firmicutes	Genome Assembly	NCBI Assembly	GCF_000508265.1
Bacillus amyloliquefaciens LL3	Bacteria	Firmicutes	Genome Assembly	NCBI Assembly	GCF_000204275.1
Bacillus amyloliquefaciens TA208	Bacteria	Firmicutes	Genome Assembly	NCBI Assembly	GCF_000195515.1
Bacillus amyloliquefaciens UMAF6614	Bacteria	Firmicutes	Genome Assembly	NCBI Assembly	GCF_001593785.1
Bacillus amyloliquefaciens UMAF6639	Bacteria	Firmicutes	Genome Assembly	NCBI Assembly	GCF_001593765.1
Bacillus amyloliquefaciens XH7	Bacteria	Firmicutes	Genome Assembly	NCBI Assembly	GCF_000221645.1
Bacillus amyloliquefaciens Y2	Bacteria	Firmicutes	Genome Assembly	NCBI Assembly	GCF_000262385.1
Bacillus anthracis	Bacteria	Firmicutes	Genome Assembly	NCBI Assembly	GCF_000534935.2
Bacillus anthracis	Bacteria	Firmicutes	Genome Assembly	NCBI Assembly	GCF_000725325.1
Bacillus anthracis	Bacteria	Firmicutes	Genome Assembly	NCBI Assembly	GCF_000742655.1
Bacillus anthracis	Bacteria	Firmicutes	Genome Assembly	NCBI Assembly	GCF_000832425.1
Bacillus anthracis	Bacteria	Firmicutes	Genome Assembly	NCBI Assembly	GCF_000832445.1
Bacillus anthracis	Bacteria	Firmicutes	Genome Assembly	NCBI Assembly	GCF_000832465.1
Bacillus anthracis	Bacteria	Firmicutes	Genome Assembly	NCBI Assembly	GCF_000832505.1
Bacillus anthracis	Bacteria	Firmicutes	Genome Assembly	NCBI Assembly	GCF_000832565.1
Bacillus anthracis	Bacteria	Firmicutes	Genome Assembly	NCBI Assembly	GCF_000832585.1
Bacillus anthracis	Bacteria	Firmicutes	Genome Assembly	NCBI Assembly	GCF_000832665.1
Bacillus anthracis	Bacteria	Firmicutes	Genome Assembly	NCBI Assembly	GCF_000832725.1
Bacillus anthracis	Bacteria	Firmicutes	Genome Assembly	NCBI Assembly	GCF_000832745.1
Bacillus anthracis	Bacteria	Firmicutes	Genome Assembly	NCBI Assembly	GCF_000832965.1
Bacillus anthracis	Bacteria	Firmicutes	Genome Assembly	NCBI Assembly	GCF_000833065.1
Bacillus anthracis	Bacteria	Firmicutes	Genome Assembly	NCBI Assembly	GCF_000833125.1
Bacillus anthracis	Bacteria	Firmicutes	Genome Assembly	NCBI Assembly	GCF_000875715.1
Bacillus anthracis	Bacteria	Firmicutes	Genome Assembly	NCBI Assembly	GCF_001543225.1
Bacillus anthracis	Bacteria	Firmicutes	Genome Assembly	NCBI Assembly	GCF_001654475.1
Bacillus anthracis	Bacteria	Firmicutes	Genome Assembly	NCBI Assembly	GCF_001683065.1
Bacillus anthracis	Bacteria	Firmicutes	Genome Assembly	NCBI Assembly	GCF_001683095.1
Bacillus anthracis	Bacteria	Firmicutes	Genome Assembly	NCBI Assembly	GCF_001683135.1
Bacillus anthracis	Bacteria	Firmicutes	Genome Assembly	NCBI Assembly	GCF_001683155.1
Bacillus anthracis	Bacteria	Firmicutes	Genome Assembly	NCBI Assembly	GCF_001683175.1
Bacillus anthracis	Bacteria	Firmicutes	Genome Assembly	NCBI Assembly	GCF_001683195.1
Bacillus anthracis	Bacteria	Firmicutes	Genome Assembly	NCBI Assembly	GCF_001683215.1
Bacillus anthracis	Bacteria	Firmicutes	Genome Assembly	NCBI Assembly	GCF_001683235.1
Bacillus anthracis	Bacteria	Firmicutes	Genome Assembly	NCBI Assembly	GCF_001683255.1
Bacillus anthracis	Bacteria	Firmicutes	Genome Assembly	NCBI Assembly	GCF_001683275.1
Bacillus anthracis	Bacteria	Firmicutes	Genome Assembly	NCBI Assembly	GCF_001683295.1
Bacillus anthracis	Bacteria	Firmicutes	Genome Assembly	NCBI Assembly	GCF_001936375.1
Bacillus anthracis	Bacteria	Firmicutes	Genome Assembly	NCBI Assembly	GCF_001990245.1
Bacillus anthracis	Bacteria	Firmicutes	Genome Assembly	NCBI Assembly	GCF_002208785.1
Bacillus anthracis	Bacteria	Firmicutes	Genome Assembly	NCBI Assembly	GCF_002277915.1
Bacillus anthracis	Bacteria	Firmicutes	Genome Assembly	NCBI Assembly	GCF_002356575.1
Bacillus anthracis	Bacteria	Firmicutes	Genome Assembly	NCBI Assembly	GCF_003227955.1
Bacillus anthracis	Bacteria	Firmicutes	Genome Assembly	NCBI Assembly	GCF_003410255.1
Bacillus anthracis	Bacteria	Firmicutes	Genome Assembly	NCBI Assembly	GCF_003410355.1
Bacillus anthracis	Bacteria	Firmicutes	Genome Assembly	NCBI Assembly	GCF_004328845.1
Bacillus anthracis	Bacteria	Firmicutes	Genome Assembly	NCBI Assembly	GCF_006088855.1
Bacillus anthracis	Bacteria	Firmicutes	Genome Assembly	NCBI Assembly	GCF_006742565.1
Bacillus anthracis	Bacteria	Firmicutes	Genome Assembly	NCBI Assembly	GCF_009806595.1
Bacillus anthracis	Bacteria	Firmicutes	Genome Assembly	NCBI Assembly	GCF_009806615.1
Bacillus anthracis	Bacteria	Firmicutes	Genome Assembly	NCBI Assembly	GCF_009806635.1
Bacillus anthracis	Bacteria	Firmicutes	Genome Assembly	NCBI Assembly	GCF_009806655.1
Bacillus anthracis	Bacteria	Firmicutes	Genome Assembly	NCBI Assembly	GCF_009806675.1
Bacillus anthracis	Bacteria	Firmicutes	Genome Assembly	NCBI Assembly	GCF_009806695.1
Bacillus anthracis str. 'Ames Ancestor'	Bacteria	Firmicutes	Genome Assembly	NCBI Assembly	GCF_000008445.1
Bacillus anthracis str. A0248	Bacteria	Firmicutes	Genome Assembly	NCBI Assembly	GCF_000022865.1
Bacillus anthracis str. A16	Bacteria	Firmicutes	Genome Assembly	NCBI Assembly	GCF_000512835.2
Bacillus anthracis str. A16R	Bacteria	Firmicutes	Genome Assembly	NCBI Assembly	GCF_000512775.2
Bacillus anthracis str. Ames	Bacteria	Firmicutes	Genome Assembly	NCBI Assembly	GCF_000007845.1
Bacillus anthracis str. BF1	Bacteria	Firmicutes	Genome Assembly	NCBI Assembly	GCF_000295695.2
Bacillus anthracis str. CDC 684	Bacteria	Firmicutes	Genome Assembly	NCBI Assembly	GCF_000021445.1
Bacillus anthracis str. H9401	Bacteria	Firmicutes	Genome Assembly	NCBI Assembly	GCF_000258885.1
Bacillus anthracis str. Sterne	Bacteria	Firmicutes	Genome Assembly	NCBI Assembly	GCF_000008165.1
Bacillus anthracis str. Sterne	Bacteria	Firmicutes	Genome Assembly	NCBI Assembly	GCF_000832635.1
Bacillus anthracis str. SVA11	Bacteria	Firmicutes	Genome Assembly	NCBI Assembly	GCF_000583105.1
Bacillus anthracis str. Turkey32	Bacteria	Firmicutes	Genome Assembly	NCBI Assembly	GCF_000833275.1
Bacillus anthracis str. V770-NP-1R	Bacteria	Firmicutes	Genome Assembly	NCBI Assembly	GCF_000832785.1
Bacillus anthracis str. Vollum	Bacteria	Firmicutes	Genome Assembly	NCBI Assembly	GCF_000742895.1
Bacillus aryabhattai	Bacteria	Firmicutes	Genome Assembly	NCBI Assembly	GCF_002688605.1
Bacillus atrophaeus	Bacteria	Firmicutes	Genome Assembly	NCBI Assembly	GCF_002173495.1
Bacillus atrophaeus	Bacteria	Firmicutes	Genome Assembly	NCBI Assembly	GCF_002243495.1
Bacillus atrophaeus	Bacteria	Firmicutes	Genome Assembly	NCBI Assembly	GCF_002688645.1
Bacillus atrophaeus 1942	Bacteria	Firmicutes	Genome Assembly	NCBI Assembly	GCF_000165925.1
Bacillus beveridgei	Bacteria	Firmicutes	Genome Assembly	NCBI Assembly	GCF_001721685.1
Bacillus bombysepticus str. Wang	Bacteria	Firmicutes	Genome Assembly	NCBI Assembly	GCF_000831065.1
Bacillus caldolyticus	Bacteria	Firmicutes	Genome Assembly	NCBI Assembly	GCF_003595605.1
Bacillus cellulosilyticus DSM 2522	Bacteria	Firmicutes	Genome Assembly	NCBI Assembly	GCF_000177235.2
Bacillus cereus	Bacteria	Firmicutes	Genome Assembly	NCBI Assembly	GCF_000635895.2
Bacillus cereus	Bacteria	Firmicutes	Genome Assembly	NCBI Assembly	GCF_000789315.1
Bacillus cereus	Bacteria	Firmicutes	Genome Assembly	NCBI Assembly	GCF_000832525.1
Bacillus cereus	Bacteria	Firmicutes	Genome Assembly	NCBI Assembly	GCF_000832765.1
Bacillus cereus	Bacteria	Firmicutes	Genome Assembly	NCBI Assembly	GCF_000835185.1
Bacillus cereus	Bacteria	Firmicutes	Genome Assembly	NCBI Assembly	GCF_000978375.1
Bacillus cereus	Bacteria	Firmicutes	Genome Assembly	NCBI Assembly	GCF_001277915.1
Bacillus cereus	Bacteria	Firmicutes	Genome Assembly	NCBI Assembly	GCF_001518875.1
Bacillus cereus	Bacteria	Firmicutes	Genome Assembly	NCBI Assembly	GCF_001635915.1
Bacillus cereus	Bacteria	Firmicutes	Genome Assembly	NCBI Assembly	GCF_001635955.1
Bacillus cereus	Bacteria	Firmicutes	Genome Assembly	NCBI Assembly	GCF_001635995.1
Bacillus cereus	Bacteria	Firmicutes	Genome Assembly	NCBI Assembly	GCF_001721145.1
Bacillus cereus	Bacteria	Firmicutes	Genome Assembly	NCBI Assembly	GCF_001880305.1
Bacillus cereus	Bacteria	Firmicutes	Genome Assembly	NCBI Assembly	GCF_001941885.1
Bacillus cereus	Bacteria	Firmicutes	Genome Assembly	NCBI Assembly	GCF_001941905.1
Bacillus cereus	Bacteria	Firmicutes	Genome Assembly	NCBI Assembly	GCF_001941925.1
Bacillus cereus	Bacteria	Firmicutes	Genome Assembly	NCBI Assembly	GCF_002000005.1
Bacillus cereus	Bacteria	Firmicutes	Genome Assembly	NCBI Assembly	GCF_002214705.1
Bacillus cereus	Bacteria	Firmicutes	Genome Assembly	NCBI Assembly	GCF_002214725.1
Bacillus cereus	Bacteria	Firmicutes	Genome Assembly	NCBI Assembly	GCF_002214765.1
Bacillus cereus	Bacteria	Firmicutes	Genome Assembly	NCBI Assembly	GCF_002215175.1
Bacillus cereus	Bacteria	Firmicutes	Genome Assembly	NCBI Assembly	GCF_002216125.1
Bacillus cereus	Bacteria	Firmicutes	Genome Assembly	NCBI Assembly	GCF_002220285.1
Bacillus cereus	Bacteria	Firmicutes	Genome Assembly	NCBI Assembly	GCF_002290105.1
Bacillus cereus	Bacteria	Firmicutes	Genome Assembly	NCBI Assembly	GCF_002813875.1
Bacillus cereus	Bacteria	Firmicutes	Genome Assembly	NCBI Assembly	GCF_003013315.1
Bacillus cereus	Bacteria	Firmicutes	Genome Assembly	NCBI Assembly	GCF_003020845.1
Bacillus cereus	Bacteria	Firmicutes	Genome Assembly	NCBI Assembly	GCF_003568565.1
Bacillus cereus	Bacteria	Firmicutes	Genome Assembly	NCBI Assembly	GCF_004006495.1
Bacillus cereus	Bacteria	Firmicutes	Genome Assembly	NCBI Assembly	GCF_004771155.1
Bacillus cereus	Bacteria	Firmicutes	Genome Assembly	NCBI Assembly	GCF_004801195.1
Bacillus cereus	Bacteria	Firmicutes	Genome Assembly	NCBI Assembly	GCF_005707595.1
Bacillus cereus	Bacteria	Firmicutes	Genome Assembly	NCBI Assembly	GCF_006384875.1
Bacillus cereus	Bacteria	Firmicutes	Genome Assembly	NCBI Assembly	GCF_008041975.1
Bacillus cereus	Bacteria	Firmicutes	Genome Assembly	NCBI Assembly	GCF_009497015.2
Bacillus cereus	Bacteria	Firmicutes	Genome Assembly	NCBI Assembly	GCF_009739925.1
Bacillus cereus	Bacteria	Firmicutes	Genome Assembly	NCBI Assembly	GCF_009739965.1
Bacillus cereus	Bacteria	Firmicutes	Genome Assembly	NCBI Assembly	GCF_009739985.1
Bacillus cereus	Bacteria	Firmicutes	Genome Assembly	NCBI Assembly	GCF_013112375.1
Bacillus cereus	Bacteria	Firmicutes	Genome Assembly	NCBI Assembly	GCF_013267235.1
Bacillus cereus	Bacteria	Firmicutes	Genome Assembly	NCBI Assembly	GCF_013267255.1
Bacillus cereus	Bacteria	Firmicutes	Genome Assembly	NCBI Assembly	GCF_013267275.1
Bacillus cereus	Bacteria	Firmicutes	Genome Assembly	NCBI Assembly	GCF_013267455.1
Bacillus cereus	Bacteria	Firmicutes	Genome Assembly	NCBI Assembly	GCF_013267475.1
Bacillus cereus	Bacteria	Firmicutes	Genome Assembly	NCBI Assembly	GCF_013267775.1
Bacillus cereus	Bacteria	Firmicutes	Genome Assembly	NCBI Assembly	GCF_013394245.1
Bacillus cereus 03BB102	Bacteria	Firmicutes	Genome Assembly	NCBI Assembly	GCF_000022505.1
Bacillus cereus 03BB102	Bacteria	Firmicutes	Genome Assembly	NCBI Assembly	GCF_000832405.1
Bacillus cereus 03BB108	Bacteria	Firmicutes	Genome Assembly	NCBI Assembly	GCF_000832865.1
Bacillus cereus AH187	Bacteria	Firmicutes	Genome Assembly	NCBI Assembly	GCF_000021225.1
Bacillus cereus AH820	Bacteria	Firmicutes	Genome Assembly	NCBI Assembly	GCF_000021785.1
Bacillus cereus ATCC 10987	Bacteria	Firmicutes	Genome Assembly	NCBI Assembly	GCF_000008005.1
Bacillus cereus ATCC 14579	Bacteria	Firmicutes	Genome Assembly	NCBI Assembly	GCF_000007825.1
Bacillus cereus ATCC 14579	Bacteria	Firmicutes	Genome Assembly	NCBI Assembly	GCF_006094295.1
Bacillus cereus ATCC 4342	Bacteria	Firmicutes	Genome Assembly	NCBI Assembly	GCF_000832845.1
Bacillus cereus B4264	Bacteria	Firmicutes	Genome Assembly	NCBI Assembly	GCF_000021205.1
Bacillus cereus biovar anthracis str. CI	Bacteria	Firmicutes	Genome Assembly	NCBI Assembly	GCF_000143605.1
Bacillus cereus C1L	Bacteria	Firmicutes	Genome Assembly	NCBI Assembly	GCF_002224345.1
Bacillus cereus D17	Bacteria	Firmicutes	Genome Assembly	NCBI Assembly	GCF_000832385.1
Bacillus cereus E33L	Bacteria	Firmicutes	Genome Assembly	NCBI Assembly	GCF_000011625.1
Bacillus cereus E33L	Bacteria	Firmicutes	Genome Assembly	NCBI Assembly	GCF_000833045.1
Bacillus cereus F837/76	Bacteria	Firmicutes	Genome Assembly	NCBI Assembly	GCF_000239195.1
Bacillus cereus FRI-35	Bacteria	Firmicutes	Genome Assembly	NCBI Assembly	GCF_000292415.1
Bacillus cereus G9241	Bacteria	Firmicutes	Genome Assembly	NCBI Assembly	GCF_000832805.1
Bacillus cereus G9842	Bacteria	Firmicutes	Genome Assembly	NCBI Assembly	GCF_000021305.1
Bacillus cereus NC7401	Bacteria	Firmicutes	Genome Assembly	NCBI Assembly	GCF_000283675.1
Bacillus cereus Q1	Bacteria	Firmicutes	Genome Assembly	NCBI Assembly	GCF_000013065.1
Bacillus ciccensis	Bacteria	Firmicutes	Genome Assembly	NCBI Assembly	GCF_006704205.1
Bacillus circulans	Bacteria	Firmicutes	Genome Assembly	NCBI Assembly	GCF_003726095.1
Bacillus circulans	Bacteria	Firmicutes	Genome Assembly	NCBI Assembly	GCF_003726115.1
Bacillus circulans	Bacteria	Firmicutes	Genome Assembly	NCBI Assembly	GCF_013138395.1
Bacillus circulans	Bacteria	Firmicutes	Genome Assembly	NCBI Assembly	GCF_013267435.1
Bacillus clausii KSM-K16	Bacteria	Firmicutes	Genome Assembly	NCBI Assembly	GCF_000009825.1
Bacillus coagulans	Bacteria	Firmicutes	Genome Assembly	NCBI Assembly	GCF_000876545.1
Bacillus coagulans	Bacteria	Firmicutes	Genome Assembly	NCBI Assembly	GCF_001039495.1
Bacillus coagulans	Bacteria	Firmicutes	Genome Assembly	NCBI Assembly	GCF_001870065.1
Bacillus coagulans	Bacteria	Firmicutes	Genome Assembly	NCBI Assembly	GCF_002946455.1
Bacillus coagulans	Bacteria	Firmicutes	Genome Assembly	NCBI Assembly	GCF_003184245.1
Bacillus coagulans	Bacteria	Firmicutes	Genome Assembly	NCBI Assembly	GCF_004114715.1
Bacillus coagulans	Bacteria	Firmicutes	Genome Assembly	NCBI Assembly	GCF_006716385.1
Bacillus coagulans	Bacteria	Firmicutes	Genome Assembly	NCBI Assembly	GCF_013402775.1
Bacillus coagulans 2-6	Bacteria	Firmicutes	Genome Assembly	NCBI Assembly	GCF_000217835.1
Bacillus coagulans 36D1	Bacteria	Firmicutes	Genome Assembly	NCBI Assembly	GCF_000169195.2
Bacillus cohnii	Bacteria	Firmicutes	Genome Assembly	NCBI Assembly	GCF_002250055.1
Bacillus cytotoxicus	Bacteria	Firmicutes	Genome Assembly	NCBI Assembly	GCF_002250885.2
Bacillus cytotoxicus	Bacteria	Firmicutes	Genome Assembly	NCBI Assembly	GCF_002250905.2
Bacillus cytotoxicus	Bacteria	Firmicutes	Genome Assembly	NCBI Assembly	GCF_002250925.2
Bacillus cytotoxicus	Bacteria	Firmicutes	Genome Assembly	NCBI Assembly	GCF_002250945.2
Bacillus cytotoxicus	Bacteria	Firmicutes	Genome Assembly	NCBI Assembly	GCF_002250965.2
Bacillus cytotoxicus	Bacteria	Firmicutes	Genome Assembly	NCBI Assembly	GCF_002251005.2
Bacillus cytotoxicus	Bacteria	Firmicutes	Genome Assembly	NCBI Assembly	GCF_002251025.2
Bacillus cytotoxicus	Bacteria	Firmicutes	Genome Assembly	NCBI Assembly	GCF_002251045.2
Bacillus cytotoxicus	Bacteria	Firmicutes	Genome Assembly	NCBI Assembly	GCF_002251055.2
Bacillus cytotoxicus	Bacteria	Firmicutes	Genome Assembly	NCBI Assembly	GCF_002251115.2
Bacillus cytotoxicus NVH 391-98	Bacteria	Firmicutes	Genome Assembly	NCBI Assembly	GCF_000017425.1
Bacillus dafuensis	Bacteria	Firmicutes	Genome Assembly	NCBI Assembly	GCF_007995155.1
Bacillus filamentosus	Bacteria	Firmicutes	Genome Assembly	NCBI Assembly	GCF_000972245.3
Bacillus flexus	Bacteria	Firmicutes	Genome Assembly	NCBI Assembly	GCF_002024265.1
Bacillus flexus	Bacteria	Firmicutes	Genome Assembly	NCBI Assembly	GCF_005577315.1
Bacillus freudenreichii	Bacteria	Firmicutes	Genome Assembly	NCBI Assembly	GCF_900636945.1
Bacillus gibsonii	Bacteria	Firmicutes	Genome Assembly	NCBI Assembly	GCF_001719185.1
Bacillus glycinifermentans	Bacteria	Firmicutes	Genome Assembly	NCBI Assembly	GCF_002443095.1
Bacillus glycinifermentans	Bacteria	Firmicutes	Genome Assembly	NCBI Assembly	GCF_004103615.1
Bacillus glycinifermentans	Bacteria	Firmicutes	Genome Assembly	NCBI Assembly	GCF_900093775.1
Bacillus halodurans C-125	Bacteria	Firmicutes	Genome Assembly	NCBI Assembly	GCF_000011145.1
Bacillus halotolerans	Bacteria	Firmicutes	Genome Assembly	NCBI Assembly	GCF_004006435.1
Bacillus halotolerans	Bacteria	Firmicutes	Genome Assembly	NCBI Assembly	GCF_006965425.1
Bacillus halotolerans	Bacteria	Firmicutes	Genome Assembly	NCBI Assembly	GCF_014621755.1
Bacillus haynesii	Bacteria	Firmicutes	Genome Assembly	NCBI Assembly	GCF_014042035.1
Bacillus horikoshii	Bacteria	Firmicutes	Genome Assembly	NCBI Assembly	GCF_002157855.1
Bacillus infantis NRRL B-14911	Bacteria	Firmicutes	Genome Assembly	NCBI Assembly	GCF_000473245.1
Bacillus intestinalis	Bacteria	Firmicutes	Genome Assembly	NCBI Assembly	GCF_000959025.1
Bacillus lehensis G1	Bacteria	Firmicutes	Genome Assembly	NCBI Assembly	GCF_000706725.1
Bacillus lentus	Bacteria	Firmicutes	Genome Assembly	NCBI Assembly	GCF_900478165.1
Bacillus licheniformis	Bacteria	Firmicutes	Genome Assembly	NCBI Assembly	GCF_001596055.1
Bacillus licheniformis	Bacteria	Firmicutes	Genome Assembly	NCBI Assembly	GCF_001726125.1
Bacillus licheniformis	Bacteria	Firmicutes	Genome Assembly	NCBI Assembly	GCF_002074075.1
Bacillus licheniformis	Bacteria	Firmicutes	Genome Assembly	NCBI Assembly	GCF_002074095.1
Bacillus licheniformis	Bacteria	Firmicutes	Genome Assembly	NCBI Assembly	GCF_002074115.1
Bacillus licheniformis	Bacteria	Firmicutes	Genome Assembly	NCBI Assembly	GCF_002074135.1
Bacillus licheniformis	Bacteria	Firmicutes	Genome Assembly	NCBI Assembly	GCF_002173675.1
Bacillus licheniformis	Bacteria	Firmicutes	Genome Assembly	NCBI Assembly	GCF_002174255.1
Bacillus licheniformis	Bacteria	Firmicutes	Genome Assembly	NCBI Assembly	GCF_002236895.1
Bacillus licheniformis	Bacteria	Firmicutes	Genome Assembly	NCBI Assembly	GCF_002504325.1
Bacillus licheniformis	Bacteria	Firmicutes	Genome Assembly	NCBI Assembly	GCF_002966955.1
Bacillus licheniformis	Bacteria	Firmicutes	Genome Assembly	NCBI Assembly	GCF_003253815.1
Bacillus licheniformis	Bacteria	Firmicutes	Genome Assembly	NCBI Assembly	GCF_003339545.1
Bacillus licheniformis	Bacteria	Firmicutes	Genome Assembly	NCBI Assembly	GCF_003595625.1
Bacillus licheniformis	Bacteria	Firmicutes	Genome Assembly	NCBI Assembly	GCF_003606405.1
Bacillus licheniformis	Bacteria	Firmicutes	Genome Assembly	NCBI Assembly	GCF_003952865.1
Bacillus licheniformis	Bacteria	Firmicutes	Genome Assembly	NCBI Assembly	GCF_004101525.1
Bacillus licheniformis	Bacteria	Firmicutes	Genome Assembly	NCBI Assembly	GCF_004103575.1
Bacillus licheniformis	Bacteria	Firmicutes	Genome Assembly	NCBI Assembly	GCF_004119755.1
Bacillus licheniformis	Bacteria	Firmicutes	Genome Assembly	NCBI Assembly	GCF_004119795.1
Bacillus licheniformis	Bacteria	Firmicutes	Genome Assembly	NCBI Assembly	GCF_004526275.1
Bacillus licheniformis	Bacteria	Firmicutes	Genome Assembly	NCBI Assembly	GCF_006094335.1
Bacillus licheniformis	Bacteria	Firmicutes	Genome Assembly	NCBI Assembly	GCF_006494795.1
Bacillus licheniformis	Bacteria	Firmicutes	Genome Assembly	NCBI Assembly	GCF_006974025.1
Bacillus licheniformis	Bacteria	Firmicutes	Genome Assembly	NCBI Assembly	GCF_007855455.1
Bacillus licheniformis	Bacteria	Firmicutes	Genome Assembly	NCBI Assembly	GCF_009662395.1
Bacillus licheniformis	Bacteria	Firmicutes	Genome Assembly	NCBI Assembly	GCF_902386215.1
Bacillus licheniformis DSM 13 = ATCC 14580	Bacteria	Firmicutes	Genome Assembly	NCBI Assembly	GCF_000008425.1
Bacillus licheniformis DSM 13 = ATCC 14580	Bacteria	Firmicutes	Genome Assembly	NCBI Assembly	GCF_000011645.1
Bacillus luti	Bacteria	Firmicutes	Genome Assembly	NCBI Assembly	GCF_009739945.1
Bacillus marisflavi	Bacteria	Firmicutes	Genome Assembly	NCBI Assembly	GCF_003667865.1
Bacillus marisflavi	Bacteria	Firmicutes	Genome Assembly	NCBI Assembly	GCF_009806575.1
Bacillus megaterium	Bacteria	Firmicutes	Genome Assembly	NCBI Assembly	GCF_002009195.1
Bacillus megaterium	Bacteria	Firmicutes	Genome Assembly	NCBI Assembly	GCF_003072605.2
Bacillus megaterium	Bacteria	Firmicutes	Genome Assembly	NCBI Assembly	GCF_006385935.1
Bacillus megaterium	Bacteria	Firmicutes	Genome Assembly	NCBI Assembly	GCF_009497655.1
Bacillus megaterium	Bacteria	Firmicutes	Genome Assembly	NCBI Assembly	GCF_009911775.1
Bacillus megaterium	Bacteria	Firmicutes	Genome Assembly	NCBI Assembly	GCF_011058275.1
Bacillus megaterium	Bacteria	Firmicutes	Genome Assembly	NCBI Assembly	GCF_012275205.1
Bacillus megaterium	Bacteria	Firmicutes	Genome Assembly	NCBI Assembly	GCF_013146705.1
Bacillus megaterium	Bacteria	Firmicutes	Genome Assembly	NCBI Assembly	GCF_013389435.1
Bacillus megaterium	Bacteria	Firmicutes	Genome Assembly	NCBI Assembly	GCF_013458535.1
Bacillus megaterium DSM 319	Bacteria	Firmicutes	Genome Assembly	NCBI Assembly	GCF_000025805.1
Bacillus megaterium NBRC 15308 = ATCC 14581	Bacteria	Firmicutes	Genome Assembly	NCBI Assembly	GCF_000832985.1
Bacillus megaterium NBRC 15308 = ATCC 14581	Bacteria	Firmicutes	Genome Assembly	NCBI Assembly	GCF_006094495.1
Bacillus megaterium NCT-2	Bacteria	Firmicutes	Genome Assembly	NCBI Assembly	GCF_000334875.3
Bacillus megaterium Q3	Bacteria	Firmicutes	Genome Assembly	NCBI Assembly	GCF_001050455.1
Bacillus megaterium QM B1551	Bacteria	Firmicutes	Genome Assembly	NCBI Assembly	GCF_000025825.1
Bacillus megaterium WSH-002	Bacteria	Firmicutes	Genome Assembly	NCBI Assembly	GCF_000225265.1
Bacillus methanolicus MGA3	Bacteria	Firmicutes	Genome Assembly	NCBI Assembly	GCF_000724485.1
Bacillus mobilis	Bacteria	Firmicutes	Genome Assembly	NCBI Assembly	GCF_003612955.1
Bacillus mojavensis	Bacteria	Firmicutes	Genome Assembly	NCBI Assembly	GCF_012648005.1
Bacillus mojavensis	Bacteria	Firmicutes	Genome Assembly	NCBI Assembly	GCF_015074845.1
Bacillus mycoides	Bacteria	Firmicutes	Genome Assembly	NCBI Assembly	GCF_000775975.1
Bacillus mycoides	Bacteria	Firmicutes	Genome Assembly	NCBI Assembly	GCF_000832605.1
Bacillus mycoides	Bacteria	Firmicutes	Genome Assembly	NCBI Assembly	GCF_002104575.1
Bacillus mycoides	Bacteria	Firmicutes	Genome Assembly	NCBI Assembly	GCF_008274925.1
Bacillus mycoides KBAB4	Bacteria	Firmicutes	Genome Assembly	NCBI Assembly	GCF_000018825.1
Bacillus oceanisediminis 2691	Bacteria	Firmicutes	Genome Assembly	NCBI Assembly	GCF_000294775.2
Bacillus pacificus	Bacteria	Firmicutes	Genome Assembly	NCBI Assembly	GCF_009884315.1
Bacillus paralicheniformis	Bacteria	Firmicutes	Genome Assembly	NCBI Assembly	GCF_000876525.1
Bacillus paralicheniformis	Bacteria	Firmicutes	Genome Assembly	NCBI Assembly	GCF_002068155.1
Bacillus paralicheniformis	Bacteria	Firmicutes	Genome Assembly	NCBI Assembly	GCF_002393225.1
Bacillus paralicheniformis	Bacteria	Firmicutes	Genome Assembly	NCBI Assembly	GCF_002993925.1
Bacillus paralicheniformis	Bacteria	Firmicutes	Genome Assembly	NCBI Assembly	GCF_002993945.1
Bacillus paralicheniformis	Bacteria	Firmicutes	Genome Assembly	NCBI Assembly	GCF_003711025.1
Bacillus paralicheniformis	Bacteria	Firmicutes	Genome Assembly	NCBI Assembly	GCF_008365255.1
Bacillus paralicheniformis	Bacteria	Firmicutes	Genome Assembly	NCBI Assembly	GCF_009497935.1
Bacillus paralicheniformis	Bacteria	Firmicutes	Genome Assembly	NCBI Assembly	GCF_900635765.1
Bacillus paralicheniformis ATCC 9945a	Bacteria	Firmicutes	Genome Assembly	NCBI Assembly	GCF_000408885.1
Bacillus paranthracis	Bacteria	Firmicutes	Genome Assembly	NCBI Assembly	GCF_005848985.1
Bacillus paranthracis	Bacteria	Firmicutes	Genome Assembly	NCBI Assembly	GCF_009648955.1
Bacillus paranthracis	Bacteria	Firmicutes	Genome Assembly	NCBI Assembly	GCF_009799965.1
Bacillus paranthracis	Bacteria	Firmicutes	Genome Assembly	NCBI Assembly	GCF_010669045.1
Bacillus pseudofirmus OF4	Bacteria	Firmicutes	Genome Assembly	NCBI Assembly	GCF_000005825.2
Bacillus pseudomycoides	Bacteria	Firmicutes	Genome Assembly	NCBI Assembly	GCF_000742855.1
Bacillus pseudomycoides	Bacteria	Firmicutes	Genome Assembly	NCBI Assembly	GCF_000832885.1
Bacillus pumilus	Bacteria	Firmicutes	Genome Assembly	NCBI Assembly	GCF_000590455.1
Bacillus pumilus	Bacteria	Firmicutes	Genome Assembly	NCBI Assembly	GCF_001548215.1
Bacillus pumilus	Bacteria	Firmicutes	Genome Assembly	NCBI Assembly	GCF_001578165.1
Bacillus pumilus	Bacteria	Firmicutes	Genome Assembly	NCBI Assembly	GCF_001578205.1
Bacillus pumilus	Bacteria	Firmicutes	Genome Assembly	NCBI Assembly	GCF_001704975.1
Bacillus pumilus	Bacteria	Firmicutes	Genome Assembly	NCBI Assembly	GCF_003431975.1
Bacillus pumilus	Bacteria	Firmicutes	Genome Assembly	NCBI Assembly	GCF_003571425.1
Bacillus pumilus	Bacteria	Firmicutes	Genome Assembly	NCBI Assembly	GCF_004006455.1
Bacillus pumilus	Bacteria	Firmicutes	Genome Assembly	NCBI Assembly	GCF_013423765.1
Bacillus pumilus	Bacteria	Firmicutes	Genome Assembly	NCBI Assembly	GCF_014489355.1
Bacillus pumilus	Bacteria	Firmicutes	Genome Assembly	NCBI Assembly	GCF_900186955.1
Bacillus pumilus SAFR-032	Bacteria	Firmicutes	Genome Assembly	NCBI Assembly	GCF_000017885.4
Bacillus safensis	Bacteria	Firmicutes	Genome Assembly	NCBI Assembly	GCF_001895885.1
Bacillus safensis	Bacteria	Firmicutes	Genome Assembly	NCBI Assembly	GCF_001938665.1
Bacillus safensis	Bacteria	Firmicutes	Genome Assembly	NCBI Assembly	GCF_001938685.1
Bacillus safensis	Bacteria	Firmicutes	Genome Assembly	NCBI Assembly	GCF_001938705.1
Bacillus safensis	Bacteria	Firmicutes	Genome Assembly	NCBI Assembly	GCF_002077215.1
Bacillus safensis	Bacteria	Firmicutes	Genome Assembly	NCBI Assembly	GCF_008244765.1
Bacillus siamensis	Bacteria	Firmicutes	Genome Assembly	NCBI Assembly	GCF_002850535.1
Bacillus simplex	Bacteria	Firmicutes	Genome Assembly	NCBI Assembly	GCF_001578185.1
Bacillus simplex NBRC 15720 = DSM 1321	Bacteria	Firmicutes	Genome Assembly	NCBI Assembly	GCF_002243645.1
Bacillus smithii	Bacteria	Firmicutes	Genome Assembly	NCBI Assembly	GCF_001050115.1
Bacillus sonorensis	Bacteria	Firmicutes	Genome Assembly	NCBI Assembly	GCF_002202015.1
Bacillus sp. 1NLA3E	Bacteria	Firmicutes	Genome Assembly	NCBI Assembly	GCF_000242895.2
Bacillus sp. 1s-1	Bacteria	Firmicutes	Genome Assembly	NCBI Assembly	GCF_002269275.1
Bacillus sp. 275	Bacteria	Firmicutes	Genome Assembly	NCBI Assembly	GCF_001999205.1
Bacillus sp. A260	Bacteria	Firmicutes	Genome Assembly	NCBI Assembly	GCF_009861435.1
Bacillus sp. ABP14	Bacteria	Firmicutes	Genome Assembly	NCBI Assembly	GCF_001831375.1
Bacillus sp. AM1	Bacteria	Firmicutes	Genome Assembly	NCBI Assembly	GCF_009906915.1
Bacillus sp. AR4-2	Bacteria	Firmicutes	Genome Assembly	NCBI Assembly	GCF_008274865.1
Bacillus sp. BD59S	Bacteria	Firmicutes	Genome Assembly	NCBI Assembly	GCF_007363175.1
Bacillus sp. BH072	Bacteria	Firmicutes	Genome Assembly	NCBI Assembly	GCF_000827045.1
Bacillus sp. BS98	Bacteria	Firmicutes	Genome Assembly	NCBI Assembly	GCF_008432245.1
Bacillus sp. Cs-700	Bacteria	Firmicutes	Genome Assembly	NCBI Assembly	GCF_011082085.1
Bacillus sp. DM2	Bacteria	Firmicutes	Genome Assembly	NCBI Assembly	GCF_003330965.1
Bacillus sp. DSL-17	Bacteria	Firmicutes	Genome Assembly	NCBI Assembly	GCF_009720625.1
Bacillus sp. DU-106	Bacteria	Firmicutes	Genome Assembly	NCBI Assembly	GCF_004799705.1
Bacillus sp. FDAARGOS_235	Bacteria	Firmicutes	Genome Assembly	NCBI Assembly	GCF_002073415.2
Bacillus sp. FDAARGOS_527	Bacteria	Firmicutes	Genome Assembly	NCBI Assembly	GCF_003812125.1
Bacillus sp. FJAT-14266	Bacteria	Firmicutes	Genome Assembly	NCBI Assembly	GCF_001719225.1
Bacillus sp. H15-1	Bacteria	Firmicutes	Genome Assembly	NCBI Assembly	GCF_001896025.1
Bacillus sp. HBCD-sjtu	Bacteria	Firmicutes	Genome Assembly	NCBI Assembly	GCF_002833485.1
Bacillus sp. HD4P25	Bacteria	Firmicutes	Genome Assembly	NCBI Assembly	GCF_014960805.1
Bacillus sp. HNA3	Bacteria	Firmicutes	Genome Assembly	NCBI Assembly	GCF_012572025.1
Bacillus sp. IHB B 7164	Bacteria	Firmicutes	Genome Assembly	NCBI Assembly	GCF_001648135.1
Bacillus sp. JAS24-2	Bacteria	Firmicutes	Genome Assembly	NCBI Assembly	GCF_008274905.1
Bacillus sp. JS	Bacteria	Firmicutes	Genome Assembly	NCBI Assembly	GCF_000259365.1
Bacillus sp. KBS0812	Bacteria	Firmicutes	Genome Assembly	NCBI Assembly	GCF_005937795.2
Bacillus sp. KH172YL63	Bacteria	Firmicutes	Genome Assembly	NCBI Assembly	GCF_011398925.1
Bacillus sp. L13	Bacteria	Firmicutes	Genome Assembly	NCBI Assembly	GCF_012955605.1
Bacillus sp. LM 4-2	Bacteria	Firmicutes	Genome Assembly	NCBI Assembly	GCF_000978495.1
Bacillus sp. LUNF1	Bacteria	Firmicutes	Genome Assembly	NCBI Assembly	GCF_011008975.1
Bacillus sp. Lzh-5	Bacteria	Firmicutes	Genome Assembly	NCBI Assembly	GCF_002763675.1
Bacillus sp. M4U3P1	Bacteria	Firmicutes	Genome Assembly	NCBI Assembly	GCF_006965545.2
Bacillus sp. MD-5	Bacteria	Firmicutes	Genome Assembly	NCBI Assembly	GCF_002201875.1
Bacillus sp. ms-22	Bacteria	Firmicutes	Genome Assembly	NCBI Assembly	GCF_009759805.1
Bacillus sp. N1-1	Bacteria	Firmicutes	Genome Assembly	NCBI Assembly	GCF_009818105.1
Bacillus sp. N3536	Bacteria	Firmicutes	Genome Assembly	NCBI Assembly	GCF_009676825.1
Bacillus sp. NSP9.1	Bacteria	Firmicutes	Genome Assembly	NCBI Assembly	GCF_000465465.2
Bacillus sp. OxB-1	Bacteria	Firmicutes	Genome Assembly	NCBI Assembly	GCF_000829195.1
Bacillus sp. PAMC22265	Bacteria	Firmicutes	Genome Assembly	NCBI Assembly	GCF_014302175.1
Bacillus sp. PAMC26543	Bacteria	Firmicutes	Genome Assembly	NCBI Assembly	GCF_014250375.1
Bacillus sp. PAMC26568	Bacteria	Firmicutes	Genome Assembly	NCBI Assembly	GCF_014235785.1
Bacillus sp. PAMC28571	Bacteria	Firmicutes	Genome Assembly	NCBI Assembly	GCF_014250435.1
Bacillus sp. PAMC28748	Bacteria	Firmicutes	Genome Assembly	NCBI Assembly	GCF_014250415.1
Bacillus sp. Pc3	Bacteria	Firmicutes	Genome Assembly	NCBI Assembly	GCF_000815145.1
Bacillus sp. RZ2MS9	Bacteria	Firmicutes	Genome Assembly	NCBI Assembly	GCF_001816185.2
Bacillus sp. S3	Bacteria	Firmicutes	Genome Assembly	NCBI Assembly	GCF_005154805.1
Bacillus sp. SB49	Bacteria	Firmicutes	Genome Assembly	NCBI Assembly	GCF_000469135.2
Bacillus sp. SDLI1	Bacteria	Firmicutes	Genome Assembly	NCBI Assembly	GCF_001553895.1
Bacillus sp. SH8-8	Bacteria	Firmicutes	Genome Assembly	NCBI Assembly	GCF_008274885.1
Bacillus sp. SJ-10	Bacteria	Firmicutes	Genome Assembly	NCBI Assembly	GCF_002843505.1
Bacillus sp. SYJ	Bacteria	Firmicutes	Genome Assembly	NCBI Assembly	GCF_004322655.1
Bacillus sp. THAF10	Bacteria	Firmicutes	Genome Assembly	NCBI Assembly	GCF_009363695.1
Bacillus sp. WP8	Bacteria	Firmicutes	Genome Assembly	NCBI Assembly	GCF_000800825.1
Bacillus sp. WR11	Bacteria	Firmicutes	Genome Assembly	NCBI Assembly	GCF_004103875.1
Bacillus sp. X1	Bacteria	Firmicutes	Genome Assembly	NCBI Assembly	GCF_000747345.1
Bacillus sp. Y-01	Bacteria	Firmicutes	Genome Assembly	NCBI Assembly	GCF_003047225.1
Bacillus sp. Y1	Bacteria	Firmicutes	Genome Assembly	NCBI Assembly	GCF_003586445.1
Bacillus sp. YP1	Bacteria	Firmicutes	Genome Assembly	NCBI Assembly	GCF_000877815.1
Bacillus sp. ZY-1-1	Bacteria	Firmicutes	Genome Assembly	NCBI Assembly	GCF_003047165.1
Bacillus subtilis	Bacteria	Firmicutes	Genome Assembly	NCBI Assembly	GCF_000772125.1
Bacillus subtilis	Bacteria	Firmicutes	Genome Assembly	NCBI Assembly	GCF_000772165.1
Bacillus subtilis	Bacteria	Firmicutes	Genome Assembly	NCBI Assembly	GCF_000772205.1
Bacillus subtilis	Bacteria	Firmicutes	Genome Assembly	NCBI Assembly	GCF_000782835.1
Bacillus subtilis	Bacteria	Firmicutes	Genome Assembly	NCBI Assembly	GCF_000789295.1
Bacillus subtilis	Bacteria	Firmicutes	Genome Assembly	NCBI Assembly	GCF_000952895.1
Bacillus subtilis	Bacteria	Firmicutes	Genome Assembly	NCBI Assembly	GCF_000953615.1
Bacillus subtilis	Bacteria	Firmicutes	Genome Assembly	NCBI Assembly	GCF_001015095.1
Bacillus subtilis	Bacteria	Firmicutes	Genome Assembly	NCBI Assembly	GCF_001037985.1
Bacillus subtilis	Bacteria	Firmicutes	Genome Assembly	NCBI Assembly	GCF_001604995.1
Bacillus subtilis	Bacteria	Firmicutes	Genome Assembly	NCBI Assembly	GCF_001704095.1
Bacillus subtilis	Bacteria	Firmicutes	Genome Assembly	NCBI Assembly	GCF_001720505.1
Bacillus subtilis	Bacteria	Firmicutes	Genome Assembly	NCBI Assembly	GCF_001746575.1
Bacillus subtilis	Bacteria	Firmicutes	Genome Assembly	NCBI Assembly	GCF_001747445.1
Bacillus subtilis	Bacteria	Firmicutes	Genome Assembly	NCBI Assembly	GCF_001808235.1
Bacillus subtilis	Bacteria	Firmicutes	Genome Assembly	NCBI Assembly	GCF_001889385.1
Bacillus subtilis	Bacteria	Firmicutes	Genome Assembly	NCBI Assembly	GCF_001889625.1
Bacillus subtilis	Bacteria	Firmicutes	Genome Assembly	NCBI Assembly	GCF_001890405.1
Bacillus subtilis	Bacteria	Firmicutes	Genome Assembly	NCBI Assembly	GCF_001902555.1
Bacillus subtilis	Bacteria	Firmicutes	Genome Assembly	NCBI Assembly	GCF_002055965.1
Bacillus subtilis	Bacteria	Firmicutes	Genome Assembly	NCBI Assembly	GCF_002072735.1
Bacillus subtilis	Bacteria	Firmicutes	Genome Assembly	NCBI Assembly	GCF_002096095.1
Bacillus subtilis	Bacteria	Firmicutes	Genome Assembly	NCBI Assembly	GCF_002142595.1
Bacillus subtilis	Bacteria	Firmicutes	Genome Assembly	NCBI Assembly	GCF_002163815.1
Bacillus subtilis	Bacteria	Firmicutes	Genome Assembly	NCBI Assembly	GCF_002202055.1
Bacillus subtilis	Bacteria	Firmicutes	Genome Assembly	NCBI Assembly	GCF_002216085.1
Bacillus subtilis	Bacteria	Firmicutes	Genome Assembly	NCBI Assembly	GCF_002269175.1
Bacillus subtilis	Bacteria	Firmicutes	Genome Assembly	NCBI Assembly	GCF_002269195.1
Bacillus subtilis	Bacteria	Firmicutes	Genome Assembly	NCBI Assembly	GCF_002290305.1
Bacillus subtilis	Bacteria	Firmicutes	Genome Assembly	NCBI Assembly	GCF_002893805.1
Bacillus subtilis	Bacteria	Firmicutes	Genome Assembly	NCBI Assembly	GCF_002982175.1
Bacillus subtilis	Bacteria	Firmicutes	Genome Assembly	NCBI Assembly	GCF_003148355.1
Bacillus subtilis	Bacteria	Firmicutes	Genome Assembly	NCBI Assembly	GCF_003184225.1
Bacillus subtilis	Bacteria	Firmicutes	Genome Assembly	NCBI Assembly	GCF_003610955.1
Bacillus subtilis	Bacteria	Firmicutes	Genome Assembly	NCBI Assembly	GCF_003612735.1
Bacillus subtilis	Bacteria	Firmicutes	Genome Assembly	NCBI Assembly	GCF_004101345.1
Bacillus subtilis	Bacteria	Firmicutes	Genome Assembly	NCBI Assembly	GCF_004101365.1
Bacillus subtilis	Bacteria	Firmicutes	Genome Assembly	NCBI Assembly	GCF_004101405.1
Bacillus subtilis	Bacteria	Firmicutes	Genome Assembly	NCBI Assembly	GCF_004101425.1
Bacillus subtilis	Bacteria	Firmicutes	Genome Assembly	NCBI Assembly	GCF_004101445.1
Bacillus subtilis	Bacteria	Firmicutes	Genome Assembly	NCBI Assembly	GCF_004101465.1
Bacillus subtilis	Bacteria	Firmicutes	Genome Assembly	NCBI Assembly	GCF_004101485.1
Bacillus subtilis	Bacteria	Firmicutes	Genome Assembly	NCBI Assembly	GCF_004101565.1
Bacillus subtilis	Bacteria	Firmicutes	Genome Assembly	NCBI Assembly	GCF_004101945.1
Bacillus subtilis	Bacteria	Firmicutes	Genome Assembly	NCBI Assembly	GCF_004103535.1
Bacillus subtilis	Bacteria	Firmicutes	Genome Assembly	NCBI Assembly	GCF_004103555.1
Bacillus subtilis	Bacteria	Firmicutes	Genome Assembly	NCBI Assembly	GCF_004103595.1
Bacillus subtilis	Bacteria	Firmicutes	Genome Assembly	NCBI Assembly	GCF_004119535.1
Bacillus subtilis	Bacteria	Firmicutes	Genome Assembly	NCBI Assembly	GCF_004119555.1
Bacillus subtilis	Bacteria	Firmicutes	Genome Assembly	NCBI Assembly	GCF_004119595.1
Bacillus subtilis	Bacteria	Firmicutes	Genome Assembly	NCBI Assembly	GCF_004119615.1
Bacillus subtilis	Bacteria	Firmicutes	Genome Assembly	NCBI Assembly	GCF_004119635.1
Bacillus subtilis	Bacteria	Firmicutes	Genome Assembly	NCBI Assembly	GCF_004119655.1
Bacillus subtilis	Bacteria	Firmicutes	Genome Assembly	NCBI Assembly	GCF_004119675.1
Bacillus subtilis	Bacteria	Firmicutes	Genome Assembly	NCBI Assembly	GCF_004119695.1
Bacillus subtilis	Bacteria	Firmicutes	Genome Assembly	NCBI Assembly	GCF_004119715.1
Bacillus subtilis	Bacteria	Firmicutes	Genome Assembly	NCBI Assembly	GCF_004119775.1
Bacillus subtilis	Bacteria	Firmicutes	Genome Assembly	NCBI Assembly	GCF_004119815.1
Bacillus subtilis	Bacteria	Firmicutes	Genome Assembly	NCBI Assembly	GCF_004119835.1
Bacillus subtilis	Bacteria	Firmicutes	Genome Assembly	NCBI Assembly	GCF_004119875.1
Bacillus subtilis	Bacteria	Firmicutes	Genome Assembly	NCBI Assembly	GCF_005160425.1
Bacillus subtilis	Bacteria	Firmicutes	Genome Assembly	NCBI Assembly	GCF_005234095.1
Bacillus subtilis	Bacteria	Firmicutes	Genome Assembly	NCBI Assembly	GCF_005849145.1
Bacillus subtilis	Bacteria	Firmicutes	Genome Assembly	NCBI Assembly	GCF_006165085.1
Bacillus subtilis	Bacteria	Firmicutes	Genome Assembly	NCBI Assembly	GCF_006364495.1
Bacillus subtilis	Bacteria	Firmicutes	Genome Assembly	NCBI Assembly	GCF_008831405.1
Bacillus subtilis	Bacteria	Firmicutes	Genome Assembly	NCBI Assembly	GCF_009363835.1
Bacillus subtilis	Bacteria	Firmicutes	Genome Assembly	NCBI Assembly	GCF_009497795.1
Bacillus subtilis	Bacteria	Firmicutes	Genome Assembly	NCBI Assembly	GCF_009497815.1
Bacillus subtilis	Bacteria	Firmicutes	Genome Assembly	NCBI Assembly	GCF_009662155.1
Bacillus subtilis	Bacteria	Firmicutes	Genome Assembly	NCBI Assembly	GCF_009662175.1
Bacillus subtilis	Bacteria	Firmicutes	Genome Assembly	NCBI Assembly	GCF_009662195.1
Bacillus subtilis	Bacteria	Firmicutes	Genome Assembly	NCBI Assembly	GCF_009662215.1
Bacillus subtilis	Bacteria	Firmicutes	Genome Assembly	NCBI Assembly	GCF_009662235.1
Bacillus subtilis	Bacteria	Firmicutes	Genome Assembly	NCBI Assembly	GCF_009662255.1
Bacillus subtilis	Bacteria	Firmicutes	Genome Assembly	NCBI Assembly	GCF_009662275.1
Bacillus subtilis	Bacteria	Firmicutes	Genome Assembly	NCBI Assembly	GCF_009662335.1
Bacillus subtilis	Bacteria	Firmicutes	Genome Assembly	NCBI Assembly	GCF_009662355.1
Bacillus subtilis	Bacteria	Firmicutes	Genome Assembly	NCBI Assembly	GCF_009662375.1
Bacillus subtilis	Bacteria	Firmicutes	Genome Assembly	NCBI Assembly	GCF_009662415.1
Bacillus subtilis	Bacteria	Firmicutes	Genome Assembly	NCBI Assembly	GCF_009662435.1
Bacillus subtilis	Bacteria	Firmicutes	Genome Assembly	NCBI Assembly	GCF_009662455.1
Bacillus subtilis	Bacteria	Firmicutes	Genome Assembly	NCBI Assembly	GCF_009665145.1
Bacillus subtilis	Bacteria	Firmicutes	Genome Assembly	NCBI Assembly	GCF_009857115.1
Bacillus subtilis	Bacteria	Firmicutes	Genome Assembly	NCBI Assembly	GCF_009866865.1
Bacillus subtilis	Bacteria	Firmicutes	Genome Assembly	NCBI Assembly	GCF_009884005.1
Bacillus subtilis	Bacteria	Firmicutes	Genome Assembly	NCBI Assembly	GCF_009913255.1
Bacillus subtilis	Bacteria	Firmicutes	Genome Assembly	NCBI Assembly	GCF_009913275.1
Bacillus subtilis	Bacteria	Firmicutes	Genome Assembly	NCBI Assembly	GCF_009913395.1
Bacillus subtilis	Bacteria	Firmicutes	Genome Assembly	NCBI Assembly	GCF_009913515.1
Bacillus subtilis	Bacteria	Firmicutes	Genome Assembly	NCBI Assembly	GCF_009913535.1
Bacillus subtilis	Bacteria	Firmicutes	Genome Assembly	NCBI Assembly	GCF_009913555.1
Bacillus subtilis	Bacteria	Firmicutes	Genome Assembly	NCBI Assembly	GCF_009913575.1
Bacillus subtilis	Bacteria	Firmicutes	Genome Assembly	NCBI Assembly	GCF_009913595.1
Bacillus subtilis	Bacteria	Firmicutes	Genome Assembly	NCBI Assembly	GCF_009914155.1
Bacillus subtilis	Bacteria	Firmicutes	Genome Assembly	NCBI Assembly	GCF_009914705.1
Bacillus subtilis	Bacteria	Firmicutes	Genome Assembly	NCBI Assembly	GCF_011456075.1
Bacillus subtilis	Bacteria	Firmicutes	Genome Assembly	NCBI Assembly	GCF_012647565.1
Bacillus subtilis	Bacteria	Firmicutes	Genome Assembly	NCBI Assembly	GCF_013285325.1
Bacillus subtilis	Bacteria	Firmicutes	Genome Assembly	NCBI Assembly	GCF_013347105.1
Bacillus subtilis	Bacteria	Firmicutes	Genome Assembly	NCBI Assembly	GCF_013388335.1
Bacillus subtilis	Bacteria	Firmicutes	Genome Assembly	NCBI Assembly	GCF_013393725.1
Bacillus subtilis	Bacteria	Firmicutes	Genome Assembly	NCBI Assembly	GCF_014171535.1
Bacillus subtilis	Bacteria	Firmicutes	Genome Assembly	NCBI Assembly	GCF_014879275.1
Bacillus subtilis BEST7003	Bacteria	Firmicutes	Genome Assembly	NCBI Assembly	GCF_000523045.1
Bacillus subtilis BSn5	Bacteria	Firmicutes	Genome Assembly	NCBI Assembly	GCF_000186745.1
Bacillus subtilis HJ5	Bacteria	Firmicutes	Genome Assembly	NCBI Assembly	GCF_000973605.1
Bacillus subtilis KCTC 1028 = ATCC 6051a	Bacteria	Firmicutes	Genome Assembly	NCBI Assembly	GCF_000971925.1
Bacillus subtilis PY79	Bacteria	Firmicutes	Genome Assembly	NCBI Assembly	GCF_000497485.1
Bacillus subtilis QB928	Bacteria	Firmicutes	Genome Assembly	NCBI Assembly	GCF_000293765.1
Bacillus subtilis subsp. globigii	Bacteria	Firmicutes	Genome Assembly	NCBI Assembly	GCF_001597265.1
Bacillus subtilis subsp. inaquosorum	Bacteria	Firmicutes	Genome Assembly	NCBI Assembly	GCF_001534785.1
Bacillus subtilis subsp. inaquosorum	Bacteria	Firmicutes	Genome Assembly	NCBI Assembly	GCF_003148415.1
Bacillus subtilis subsp. natto	Bacteria	Firmicutes	Genome Assembly	NCBI Assembly	GCF_001565875.1
Bacillus subtilis subsp. natto BEST195	Bacteria	Firmicutes	Genome Assembly	NCBI Assembly	GCF_000209795.2
Bacillus subtilis subsp. spizizenii ATCC 6633	Bacteria	Firmicutes	Genome Assembly	NCBI Assembly	GCF_006094475.1
Bacillus subtilis subsp. spizizenii str. W23	Bacteria	Firmicutes	Genome Assembly	NCBI Assembly	GCF_000146565.1
Bacillus subtilis subsp. spizizenii TU-B-10	Bacteria	Firmicutes	Genome Assembly	NCBI Assembly	GCF_000227465.1
Bacillus subtilis subsp. subtilis	Bacteria	Firmicutes	Genome Assembly	NCBI Assembly	GCF_000827065.1
Bacillus subtilis subsp. subtilis	Bacteria	Firmicutes	Genome Assembly	NCBI Assembly	GCF_001465815.1
Bacillus subtilis subsp. subtilis	Bacteria	Firmicutes	Genome Assembly	NCBI Assembly	GCF_001541905.1
Bacillus subtilis subsp. subtilis	Bacteria	Firmicutes	Genome Assembly	NCBI Assembly	GCF_001660525.1
Bacillus subtilis subsp. subtilis	Bacteria	Firmicutes	Genome Assembly	NCBI Assembly	GCF_001697265.1
Bacillus subtilis subsp. subtilis	Bacteria	Firmicutes	Genome Assembly	NCBI Assembly	GCF_001703495.1
Bacillus subtilis subsp. subtilis	Bacteria	Firmicutes	Genome Assembly	NCBI Assembly	GCF_002173615.1
Bacillus subtilis subsp. subtilis	Bacteria	Firmicutes	Genome Assembly	NCBI Assembly	GCF_002173695.1
Bacillus subtilis subsp. subtilis	Bacteria	Firmicutes	Genome Assembly	NCBI Assembly	GCF_002173715.1
Bacillus subtilis subsp. subtilis	Bacteria	Firmicutes	Genome Assembly	NCBI Assembly	GCF_002201955.1
Bacillus subtilis subsp. subtilis	Bacteria	Firmicutes	Genome Assembly	NCBI Assembly	GCF_002201995.1
Bacillus subtilis subsp. subtilis	Bacteria	Firmicutes	Genome Assembly	NCBI Assembly	GCF_002202035.1
Bacillus subtilis subsp. subtilis	Bacteria	Firmicutes	Genome Assembly	NCBI Assembly	GCF_003665195.1
Bacillus subtilis subsp. subtilis	Bacteria	Firmicutes	Genome Assembly	NCBI Assembly	GCF_003665215.1
Bacillus subtilis subsp. subtilis	Bacteria	Firmicutes	Genome Assembly	NCBI Assembly	GCF_003665235.1
Bacillus subtilis subsp. subtilis	Bacteria	Firmicutes	Genome Assembly	NCBI Assembly	GCF_003665255.1
Bacillus subtilis subsp. subtilis	Bacteria	Firmicutes	Genome Assembly	NCBI Assembly	GCF_003665275.1
Bacillus subtilis subsp. subtilis	Bacteria	Firmicutes	Genome Assembly	NCBI Assembly	GCF_003665295.1
Bacillus subtilis subsp. subtilis	Bacteria	Firmicutes	Genome Assembly	NCBI Assembly	GCF_003665315.1
Bacillus subtilis subsp. subtilis	Bacteria	Firmicutes	Genome Assembly	NCBI Assembly	GCF_003665335.1
Bacillus subtilis subsp. subtilis	Bacteria	Firmicutes	Genome Assembly	NCBI Assembly	GCF_003665355.1
Bacillus subtilis subsp. subtilis	Bacteria	Firmicutes	Genome Assembly	NCBI Assembly	GCF_003665395.1
Bacillus subtilis subsp. subtilis	Bacteria	Firmicutes	Genome Assembly	NCBI Assembly	GCF_004328925.1
Bacillus subtilis subsp. subtilis	Bacteria	Firmicutes	Genome Assembly	NCBI Assembly	GCF_006741845.1
Bacillus subtilis subsp. subtilis	Bacteria	Firmicutes	Genome Assembly	NCBI Assembly	GCF_012648205.1
Bacillus subtilis subsp. subtilis	Bacteria	Firmicutes	Genome Assembly	NCBI Assembly	GCF_012648345.1
Bacillus subtilis subsp. subtilis	Bacteria	Firmicutes	Genome Assembly	NCBI Assembly	GCF_014298115.1
Bacillus subtilis subsp. subtilis	Bacteria	Firmicutes	Genome Assembly	NCBI Assembly	GCF_014389245.1
Bacillus subtilis subsp. subtilis	Bacteria	Firmicutes	Genome Assembly	NCBI Assembly	GCF_014961985.1
Bacillus subtilis subsp. subtilis 6051-HGW	Bacteria	Firmicutes	Genome Assembly	NCBI Assembly	GCF_000344745.1
Bacillus subtilis subsp. subtilis NCIB 3610 = ATCC 6051	Bacteria	Firmicutes	Genome Assembly	NCBI Assembly	GCF_006088795.1
Bacillus subtilis subsp. subtilis str. 168	Bacteria	Firmicutes	Genome Assembly	NCBI Assembly	GCF_000009045.1
Bacillus subtilis subsp. subtilis str. 168	Bacteria	Firmicutes	Genome Assembly	NCBI Assembly	GCF_000789275.1
Bacillus subtilis subsp. subtilis str. 168	Bacteria	Firmicutes	Genome Assembly	NCBI Assembly	GCF_012931705.1
Bacillus subtilis subsp. subtilis str. 168	Bacteria	Firmicutes	Genome Assembly	NCBI Assembly	GCF_013009385.1
Bacillus subtilis subsp. subtilis str. AG1839	Bacteria	Firmicutes	Genome Assembly	NCBI Assembly	GCF_000699525.1
Bacillus subtilis subsp. subtilis str. BAB-1	Bacteria	Firmicutes	Genome Assembly	NCBI Assembly	GCF_000349795.1
Bacillus subtilis subsp. subtilis str. BSP1	Bacteria	Firmicutes	Genome Assembly	NCBI Assembly	GCF_000321395.1
Bacillus subtilis subsp. subtilis str. JH642 substr. AG174	Bacteria	Firmicutes	Genome Assembly	NCBI Assembly	GCF_000699465.1
Bacillus subtilis subsp. subtilis str. OH 131.1	Bacteria	Firmicutes	Genome Assembly	NCBI Assembly	GCF_000706705.1
Bacillus subtilis subsp. subtilis str. RO-NN-1	Bacteria	Firmicutes	Genome Assembly	NCBI Assembly	GCF_000227485.1
Bacillus subtilis subsp. subtilis str. SMY	Bacteria	Firmicutes	Genome Assembly	NCBI Assembly	GCF_012030675.1
Bacillus subtilis TO-A	Bacteria	Firmicutes	Genome Assembly	NCBI Assembly	GCF_000737405.1
Bacillus subtilis XF-1	Bacteria	Firmicutes	Genome Assembly	NCBI Assembly	GCF_000338735.1
Bacillus tequilensis	Bacteria	Firmicutes	Genome Assembly	NCBI Assembly	GCF_012225885.1
Bacillus thermoamylovorans	Bacteria	Firmicutes	Genome Assembly	NCBI Assembly	GCF_003096215.1
Bacillus thuringiensis	Bacteria	Firmicutes	Genome Assembly	NCBI Assembly	GCF_000832485.1
Bacillus thuringiensis	Bacteria	Firmicutes	Genome Assembly	NCBI Assembly	GCF_000832825.1
Bacillus thuringiensis	Bacteria	Firmicutes	Genome Assembly	NCBI Assembly	GCF_000832925.1
Bacillus thuringiensis	Bacteria	Firmicutes	Genome Assembly	NCBI Assembly	GCF_000833085.1
Bacillus thuringiensis	Bacteria	Firmicutes	Genome Assembly	NCBI Assembly	GCF_001017635.1
Bacillus thuringiensis	Bacteria	Firmicutes	Genome Assembly	NCBI Assembly	GCF_001182785.1
Bacillus thuringiensis	Bacteria	Firmicutes	Genome Assembly	NCBI Assembly	GCF_001420855.1
Bacillus thuringiensis	Bacteria	Firmicutes	Genome Assembly	NCBI Assembly	GCF_001455345.1
Bacillus thuringiensis	Bacteria	Firmicutes	Genome Assembly	NCBI Assembly	GCF_001595725.1
Bacillus thuringiensis	Bacteria	Firmicutes	Genome Assembly	NCBI Assembly	GCF_001598095.1
Bacillus thuringiensis	Bacteria	Firmicutes	Genome Assembly	NCBI Assembly	GCF_001618665.1
Bacillus thuringiensis	Bacteria	Firmicutes	Genome Assembly	NCBI Assembly	GCF_001685565.1
Bacillus thuringiensis	Bacteria	Firmicutes	Genome Assembly	NCBI Assembly	GCF_001692675.1
Bacillus thuringiensis	Bacteria	Firmicutes	Genome Assembly	NCBI Assembly	GCF_002025105.1
Bacillus thuringiensis	Bacteria	Firmicutes	Genome Assembly	NCBI Assembly	GCF_002119445.1
Bacillus thuringiensis	Bacteria	Firmicutes	Genome Assembly	NCBI Assembly	GCF_002173755.1
Bacillus thuringiensis	Bacteria	Firmicutes	Genome Assembly	NCBI Assembly	GCF_002184245.1
Bacillus thuringiensis	Bacteria	Firmicutes	Genome Assembly	NCBI Assembly	GCF_002192515.1
Bacillus thuringiensis	Bacteria	Firmicutes	Genome Assembly	NCBI Assembly	GCF_002222555.1
Bacillus thuringiensis	Bacteria	Firmicutes	Genome Assembly	NCBI Assembly	GCF_003054785.2
Bacillus thuringiensis	Bacteria	Firmicutes	Genome Assembly	NCBI Assembly	GCF_003626955.1
Bacillus thuringiensis	Bacteria	Firmicutes	Genome Assembly	NCBI Assembly	GCF_003991175.1
Bacillus thuringiensis	Bacteria	Firmicutes	Genome Assembly	NCBI Assembly	GCF_005155285.1
Bacillus thuringiensis	Bacteria	Firmicutes	Genome Assembly	NCBI Assembly	GCF_006151925.1
Bacillus thuringiensis	Bacteria	Firmicutes	Genome Assembly	NCBI Assembly	GCF_009025915.1
Bacillus thuringiensis	Bacteria	Firmicutes	Genome Assembly	NCBI Assembly	GCF_009224065.1
Bacillus thuringiensis	Bacteria	Firmicutes	Genome Assembly	NCBI Assembly	GCF_013267295.1
Bacillus thuringiensis	Bacteria	Firmicutes	Genome Assembly	NCBI Assembly	GCF_013267315.1
Bacillus thuringiensis	Bacteria	Firmicutes	Genome Assembly	NCBI Assembly	GCF_013267335.1
Bacillus thuringiensis	Bacteria	Firmicutes	Genome Assembly	NCBI Assembly	GCF_013267795.1
Bacillus thuringiensis	Bacteria	Firmicutes	Genome Assembly	NCBI Assembly	GCF_013267815.1
Bacillus thuringiensis	Bacteria	Firmicutes	Genome Assembly	NCBI Assembly	GCF_013340745.1
Bacillus thuringiensis	Bacteria	Firmicutes	Genome Assembly	NCBI Assembly	GCF_013343075.1
Bacillus thuringiensis BMB171	Bacteria	Firmicutes	Genome Assembly	NCBI Assembly	GCF_000092165.1
Bacillus thuringiensis Bt18247	Bacteria	Firmicutes	Genome Assembly	NCBI Assembly	GCF_001721165.1
Bacillus thuringiensis Bt407	Bacteria	Firmicutes	Genome Assembly	NCBI Assembly	GCF_000306745.1
Bacillus thuringiensis HD-771	Bacteria	Firmicutes	Genome Assembly	NCBI Assembly	GCF_000292455.1
Bacillus thuringiensis HD-789	Bacteria	Firmicutes	Genome Assembly	NCBI Assembly	GCF_000292705.1
Bacillus thuringiensis HD1002	Bacteria	Firmicutes	Genome Assembly	NCBI Assembly	GCF_000835025.1
Bacillus thuringiensis LM1212	Bacteria	Firmicutes	Genome Assembly	NCBI Assembly	GCF_003546665.1
Bacillus thuringiensis MC28	Bacteria	Firmicutes	Genome Assembly	NCBI Assembly	GCF_000300475.1
Bacillus thuringiensis serovar alesti	Bacteria	Firmicutes	Genome Assembly	NCBI Assembly	GCF_001640965.1
Bacillus thuringiensis serovar chinensis CT-43	Bacteria	Firmicutes	Genome Assembly	NCBI Assembly	GCF_000193355.1
Bacillus thuringiensis serovar galleriae	Bacteria	Firmicutes	Genome Assembly	NCBI Assembly	GCF_000803665.1
Bacillus thuringiensis serovar indiana	Bacteria	Firmicutes	Genome Assembly	NCBI Assembly	GCF_001183785.1
Bacillus thuringiensis serovar israelensis	Bacteria	Firmicutes	Genome Assembly	NCBI Assembly	GCF_003445395.2
Bacillus thuringiensis serovar israelensis	Bacteria	Firmicutes	Genome Assembly	NCBI Assembly	GCF_013113775.1
Bacillus thuringiensis serovar konkukian str. 97-27	Bacteria	Firmicutes	Genome Assembly	NCBI Assembly	GCF_000008505.1
Bacillus thuringiensis serovar kurstaki str. HD-1	Bacteria	Firmicutes	Genome Assembly	NCBI Assembly	GCF_000717535.1
Bacillus thuringiensis serovar kurstaki str. HD73	Bacteria	Firmicutes	Genome Assembly	NCBI Assembly	GCF_000338755.1
Bacillus thuringiensis serovar kurstaki str. YBT-1520	Bacteria	Firmicutes	Genome Assembly	NCBI Assembly	GCF_000688795.1
Bacillus thuringiensis serovar kurstaki str. YBT-1520	Bacteria	Firmicutes	Genome Assembly	NCBI Assembly	GCF_000747545.1
Bacillus thuringiensis serovar morrisoni	Bacteria	Firmicutes	Genome Assembly	NCBI Assembly	GCF_000940785.1
Bacillus thuringiensis serovar thuringiensis str. IS5056	Bacteria	Firmicutes	Genome Assembly	NCBI Assembly	GCF_000341665.1
Bacillus thuringiensis serovar tolworthi	Bacteria	Firmicutes	Genome Assembly	NCBI Assembly	GCF_001548175.1
Bacillus thuringiensis str. Al Hakam	Bacteria	Firmicutes	Genome Assembly	NCBI Assembly	GCF_000015065.1
Bacillus thuringiensis YBT-1518	Bacteria	Firmicutes	Genome Assembly	NCBI Assembly	GCF_000497525.1
Bacillus toyonensis BCT-7112	Bacteria	Firmicutes	Genome Assembly	NCBI Assembly	GCF_000496285.1
Bacillus tropicus	Bacteria	Firmicutes	Genome Assembly	NCBI Assembly	GCF_006457285.1
Bacillus tropicus	Bacteria	Firmicutes	Genome Assembly	NCBI Assembly	GCF_013331815.1
Bacillus vallismortis	Bacteria	Firmicutes	Genome Assembly	NCBI Assembly	GCF_002113805.1
Bacillus vallismortis	Bacteria	Firmicutes	Genome Assembly	NCBI Assembly	GCF_003667885.1
Bacillus vallismortis	Bacteria	Firmicutes	Genome Assembly	NCBI Assembly	GCF_004116955.1
Bacillus velezensis	Bacteria	Firmicutes	Genome Assembly	NCBI Assembly	GCF_000769555.1
Bacillus velezensis	Bacteria	Firmicutes	Genome Assembly	NCBI Assembly	GCF_000815275.2
Bacillus velezensis	Bacteria	Firmicutes	Genome Assembly	NCBI Assembly	GCF_000833005.1
Bacillus velezensis	Bacteria	Firmicutes	Genome Assembly	NCBI Assembly	GCF_000973485.1
Bacillus velezensis	Bacteria	Firmicutes	Genome Assembly	NCBI Assembly	GCF_000987825.1
Bacillus velezensis	Bacteria	Firmicutes	Genome Assembly	NCBI Assembly	GCF_000988345.1
Bacillus velezensis	Bacteria	Firmicutes	Genome Assembly	NCBI Assembly	GCF_001023595.1
Bacillus velezensis	Bacteria	Firmicutes	Genome Assembly	NCBI Assembly	GCF_001536925.1
Bacillus velezensis	Bacteria	Firmicutes	Genome Assembly	NCBI Assembly	GCF_001593395.2
Bacillus velezensis	Bacteria	Firmicutes	Genome Assembly	NCBI Assembly	GCF_001685645.1
Bacillus velezensis	Bacteria	Firmicutes	Genome Assembly	NCBI Assembly	GCF_001687745.1
Bacillus velezensis	Bacteria	Firmicutes	Genome Assembly	NCBI Assembly	GCF_001723585.1
Bacillus velezensis	Bacteria	Firmicutes	Genome Assembly	NCBI Assembly	GCF_001752685.2
Bacillus velezensis	Bacteria	Firmicutes	Genome Assembly	NCBI Assembly	GCF_001854345.1
Bacillus velezensis	Bacteria	Firmicutes	Genome Assembly	NCBI Assembly	GCF_001857985.1
Bacillus velezensis	Bacteria	Firmicutes	Genome Assembly	NCBI Assembly	GCF_002005345.1
Bacillus velezensis	Bacteria	Firmicutes	Genome Assembly	NCBI Assembly	GCF_002057535.1
Bacillus velezensis	Bacteria	Firmicutes	Genome Assembly	NCBI Assembly	GCF_002072695.1
Bacillus velezensis	Bacteria	Firmicutes	Genome Assembly	NCBI Assembly	GCF_002105595.1
Bacillus velezensis	Bacteria	Firmicutes	Genome Assembly	NCBI Assembly	GCF_002117165.1
Bacillus velezensis	Bacteria	Firmicutes	Genome Assembly	NCBI Assembly	GCF_002157265.1
Bacillus velezensis	Bacteria	Firmicutes	Genome Assembly	NCBI Assembly	GCF_002192235.1
Bacillus velezensis	Bacteria	Firmicutes	Genome Assembly	NCBI Assembly	GCF_002201935.1
Bacillus velezensis	Bacteria	Firmicutes	Genome Assembly	NCBI Assembly	GCF_002205715.1
Bacillus velezensis	Bacteria	Firmicutes	Genome Assembly	NCBI Assembly	GCF_002216755.1
Bacillus velezensis	Bacteria	Firmicutes	Genome Assembly	NCBI Assembly	GCF_002237515.1
Bacillus velezensis	Bacteria	Firmicutes	Genome Assembly	NCBI Assembly	GCF_002238395.1
Bacillus velezensis	Bacteria	Firmicutes	Genome Assembly	NCBI Assembly	GCF_002243325.2
Bacillus velezensis	Bacteria	Firmicutes	Genome Assembly	NCBI Assembly	GCF_002310315.1
Bacillus velezensis	Bacteria	Firmicutes	Genome Assembly	NCBI Assembly	GCF_002327165.1
Bacillus velezensis	Bacteria	Firmicutes	Genome Assembly	NCBI Assembly	GCF_002556565.1
Bacillus velezensis	Bacteria	Firmicutes	Genome Assembly	NCBI Assembly	GCF_002688525.1
Bacillus velezensis	Bacteria	Firmicutes	Genome Assembly	NCBI Assembly	GCF_002741705.1
Bacillus velezensis	Bacteria	Firmicutes	Genome Assembly	NCBI Assembly	GCF_002761535.1
Bacillus velezensis	Bacteria	Firmicutes	Genome Assembly	NCBI Assembly	GCF_002764075.1
Bacillus velezensis	Bacteria	Firmicutes	Genome Assembly	NCBI Assembly	GCF_002796465.1
Bacillus velezensis	Bacteria	Firmicutes	Genome Assembly	NCBI Assembly	GCF_002844125.1
Bacillus velezensis	Bacteria	Firmicutes	Genome Assembly	NCBI Assembly	GCF_002845365.1
Bacillus velezensis	Bacteria	Firmicutes	Genome Assembly	NCBI Assembly	GCF_002850475.1
Bacillus velezensis	Bacteria	Firmicutes	Genome Assembly	NCBI Assembly	GCF_002893845.1
Bacillus velezensis	Bacteria	Firmicutes	Genome Assembly	NCBI Assembly	GCF_002944585.1
Bacillus velezensis	Bacteria	Firmicutes	Genome Assembly	NCBI Assembly	GCF_002968415.1
Bacillus velezensis	Bacteria	Firmicutes	Genome Assembly	NCBI Assembly	GCF_003045165.1
Bacillus velezensis	Bacteria	Firmicutes	Genome Assembly	NCBI Assembly	GCF_003047005.1
Bacillus velezensis	Bacteria	Firmicutes	Genome Assembly	NCBI Assembly	GCF_003047025.1
Bacillus velezensis	Bacteria	Firmicutes	Genome Assembly	NCBI Assembly	GCF_003047045.1
Bacillus velezensis	Bacteria	Firmicutes	Genome Assembly	NCBI Assembly	GCF_003071465.1
Bacillus velezensis	Bacteria	Firmicutes	Genome Assembly	NCBI Assembly	GCF_003073255.1
Bacillus velezensis	Bacteria	Firmicutes	Genome Assembly	NCBI Assembly	GCF_003073455.1
Bacillus velezensis	Bacteria	Firmicutes	Genome Assembly	NCBI Assembly	GCF_003076535.1
Bacillus velezensis	Bacteria	Firmicutes	Genome Assembly	NCBI Assembly	GCF_003150855.1
Bacillus velezensis	Bacteria	Firmicutes	Genome Assembly	NCBI Assembly	GCF_003265265.1
Bacillus velezensis	Bacteria	Firmicutes	Genome Assembly	NCBI Assembly	GCF_003285085.1
Bacillus velezensis	Bacteria	Firmicutes	Genome Assembly	NCBI Assembly	GCF_003390415.1
Bacillus velezensis	Bacteria	Firmicutes	Genome Assembly	NCBI Assembly	GCF_003431885.1
Bacillus velezensis	Bacteria	Firmicutes	Genome Assembly	NCBI Assembly	GCF_003432425.1
Bacillus velezensis	Bacteria	Firmicutes	Genome Assembly	NCBI Assembly	GCF_003546955.1
Bacillus velezensis	Bacteria	Firmicutes	Genome Assembly	NCBI Assembly	GCF_003555525.1
Bacillus velezensis	Bacteria	Firmicutes	Genome Assembly	NCBI Assembly	GCF_003573875.1
Bacillus velezensis	Bacteria	Firmicutes	Genome Assembly	NCBI Assembly	GCF_003612755.1
Bacillus velezensis	Bacteria	Firmicutes	Genome Assembly	NCBI Assembly	GCF_003667745.1
Bacillus velezensis	Bacteria	Firmicutes	Genome Assembly	NCBI Assembly	GCF_003721475.1
Bacillus velezensis	Bacteria	Firmicutes	Genome Assembly	NCBI Assembly	GCF_003854915.1
Bacillus velezensis	Bacteria	Firmicutes	Genome Assembly	NCBI Assembly	GCF_003855275.1
Bacillus velezensis	Bacteria	Firmicutes	Genome Assembly	NCBI Assembly	GCF_003860445.1
Bacillus velezensis	Bacteria	Firmicutes	Genome Assembly	NCBI Assembly	GCF_004101805.1
Bacillus velezensis	Bacteria	Firmicutes	Genome Assembly	NCBI Assembly	GCF_004119575.1
Bacillus velezensis	Bacteria	Firmicutes	Genome Assembly	NCBI Assembly	GCF_004119735.1
Bacillus velezensis	Bacteria	Firmicutes	Genome Assembly	NCBI Assembly	GCF_004119855.1
Bacillus velezensis	Bacteria	Firmicutes	Genome Assembly	NCBI Assembly	GCF_004329055.1
Bacillus velezensis	Bacteria	Firmicutes	Genome Assembly	NCBI Assembly	GCF_004337655.1
Bacillus velezensis	Bacteria	Firmicutes	Genome Assembly	NCBI Assembly	GCF_004799565.1
Bacillus velezensis	Bacteria	Firmicutes	Genome Assembly	NCBI Assembly	GCF_006489235.1
Bacillus velezensis	Bacteria	Firmicutes	Genome Assembly	NCBI Assembly	GCF_006489255.1
Bacillus velezensis	Bacteria	Firmicutes	Genome Assembly	NCBI Assembly	GCF_006489275.1
Bacillus velezensis	Bacteria	Firmicutes	Genome Assembly	NCBI Assembly	GCF_006965525.1
Bacillus velezensis	Bacteria	Firmicutes	Genome Assembly	NCBI Assembly	GCF_006974185.1
Bacillus velezensis	Bacteria	Firmicutes	Genome Assembly	NCBI Assembly	GCF_008244925.1
Bacillus velezensis	Bacteria	Firmicutes	Genome Assembly	NCBI Assembly	GCF_008367895.1
Bacillus velezensis	Bacteria	Firmicutes	Genome Assembly	NCBI Assembly	GCF_008727675.1
Bacillus velezensis	Bacteria	Firmicutes	Genome Assembly	NCBI Assembly	GCF_008802875.1
Bacillus velezensis	Bacteria	Firmicutes	Genome Assembly	NCBI Assembly	GCF_009362235.1
Bacillus velezensis	Bacteria	Firmicutes	Genome Assembly	NCBI Assembly	GCF_009663035.1
Bacillus velezensis	Bacteria	Firmicutes	Genome Assembly	NCBI Assembly	GCF_009664145.1
Bacillus velezensis	Bacteria	Firmicutes	Genome Assembly	NCBI Assembly	GCF_009738165.1
Bacillus velezensis	Bacteria	Firmicutes	Genome Assembly	NCBI Assembly	GCF_009789615.1
Bacillus velezensis	Bacteria	Firmicutes	Genome Assembly	NCBI Assembly	GCF_009834085.1
Bacillus velezensis	Bacteria	Firmicutes	Genome Assembly	NCBI Assembly	GCF_009856975.1
Bacillus velezensis	Bacteria	Firmicutes	Genome Assembly	NCBI Assembly	GCF_009913295.1
Bacillus velezensis	Bacteria	Firmicutes	Genome Assembly	NCBI Assembly	GCF_009913315.1
Bacillus velezensis	Bacteria	Firmicutes	Genome Assembly	NCBI Assembly	GCF_009913335.1
Bacillus velezensis	Bacteria	Firmicutes	Genome Assembly	NCBI Assembly	GCF_009913355.1
Bacillus velezensis	Bacteria	Firmicutes	Genome Assembly	NCBI Assembly	GCF_009913375.1
Bacillus velezensis	Bacteria	Firmicutes	Genome Assembly	NCBI Assembly	GCF_009913475.1
Bacillus velezensis	Bacteria	Firmicutes	Genome Assembly	NCBI Assembly	GCF_009913495.1
Bacillus velezensis	Bacteria	Firmicutes	Genome Assembly	NCBI Assembly	GCF_009914135.1
Bacillus velezensis	Bacteria	Firmicutes	Genome Assembly	NCBI Assembly	GCF_009914175.1
Bacillus velezensis	Bacteria	Firmicutes	Genome Assembly	NCBI Assembly	GCF_009931675.1
Bacillus velezensis	Bacteria	Firmicutes	Genome Assembly	NCBI Assembly	GCF_011032725.1
Bacillus velezensis	Bacteria	Firmicutes	Genome Assembly	NCBI Assembly	GCF_011100445.1
Bacillus velezensis	Bacteria	Firmicutes	Genome Assembly	NCBI Assembly	GCF_011769925.1
Bacillus velezensis	Bacteria	Firmicutes	Genome Assembly	NCBI Assembly	GCF_011784665.1
Bacillus velezensis	Bacteria	Firmicutes	Genome Assembly	NCBI Assembly	GCF_012226065.1
Bacillus velezensis	Bacteria	Firmicutes	Genome Assembly	NCBI Assembly	GCF_012275165.1
Bacillus velezensis	Bacteria	Firmicutes	Genome Assembly	NCBI Assembly	GCF_012647845.1
Bacillus velezensis	Bacteria	Firmicutes	Genome Assembly	NCBI Assembly	GCF_013122275.1
Bacillus velezensis	Bacteria	Firmicutes	Genome Assembly	NCBI Assembly	GCF_013201135.1
Bacillus velezensis	Bacteria	Firmicutes	Genome Assembly	NCBI Assembly	GCF_013201465.1
Bacillus velezensis	Bacteria	Firmicutes	Genome Assembly	NCBI Assembly	GCF_013348705.1
Bacillus velezensis	Bacteria	Firmicutes	Genome Assembly	NCBI Assembly	GCF_013367755.1
Bacillus velezensis	Bacteria	Firmicutes	Genome Assembly	NCBI Assembly	GCF_013401395.2
Bacillus velezensis	Bacteria	Firmicutes	Genome Assembly	NCBI Assembly	GCF_013694265.1
Bacillus velezensis	Bacteria	Firmicutes	Genome Assembly	NCBI Assembly	GCF_013701805.1
Bacillus velezensis	Bacteria	Firmicutes	Genome Assembly	NCBI Assembly	GCF_013875015.1
Bacillus velezensis	Bacteria	Firmicutes	Genome Assembly	NCBI Assembly	GCF_014048285.1
Bacillus velezensis	Bacteria	Firmicutes	Genome Assembly	NCBI Assembly	GCF_014048385.1
Bacillus velezensis	Bacteria	Firmicutes	Genome Assembly	NCBI Assembly	GCF_014117505.1
Bacillus velezensis	Bacteria	Firmicutes	Genome Assembly	NCBI Assembly	GCF_014180705.2
Bacillus velezensis	Bacteria	Firmicutes	Genome Assembly	NCBI Assembly	GCF_014211995.1
Bacillus velezensis	Bacteria	Firmicutes	Genome Assembly	NCBI Assembly	GCF_014358035.1
Bacillus velezensis	Bacteria	Firmicutes	Genome Assembly	NCBI Assembly	GCF_014495825.1
Bacillus velezensis	Bacteria	Firmicutes	Genome Assembly	NCBI Assembly	GCF_014622705.1
Bacillus velezensis	Bacteria	Firmicutes	Genome Assembly	NCBI Assembly	GCF_014706595.1
Bacillus velezensis	Bacteria	Firmicutes	Genome Assembly	NCBI Assembly	GCF_014764325.1
Bacillus velezensis	Bacteria	Firmicutes	Genome Assembly	NCBI Assembly	GCF_014841075.1
Bacillus velezensis	Bacteria	Firmicutes	Genome Assembly	NCBI Assembly	GCF_014961825.1
Bacillus velezensis	Bacteria	Firmicutes	Genome Assembly	NCBI Assembly	GCF_015239615.1
Bacillus velezensis	Bacteria	Firmicutes	Genome Assembly	NCBI Assembly	GCF_015277495.1
Bacillus velezensis	Bacteria	Firmicutes	Genome Assembly	NCBI Assembly	GCF_015291865.1
Bacillus velezensis AS43.3	Bacteria	Firmicutes	Genome Assembly	NCBI Assembly	GCF_000319475.1
Bacillus velezensis CAU B946	Bacteria	Firmicutes	Genome Assembly	NCBI Assembly	GCF_000283695.1
Bacillus velezensis FZB42	Bacteria	Firmicutes	Genome Assembly	NCBI Assembly	GCF_000015785.2
Bacillus velezensis NAU-B3	Bacteria	Firmicutes	Genome Assembly	NCBI Assembly	GCF_000493375.1
Bacillus velezensis NJN-6	Bacteria	Firmicutes	Genome Assembly	NCBI Assembly	GCF_000973585.1
Bacillus velezensis SQR9	Bacteria	Firmicutes	Genome Assembly	NCBI Assembly	GCF_000685725.1
Bacillus velezensis TrigoCor1448	Bacteria	Firmicutes	Genome Assembly	NCBI Assembly	GCF_000583065.1
Bacillus velezensis UCMB5033	Bacteria	Firmicutes	Genome Assembly	NCBI Assembly	GCF_000455565.1
Bacillus velezensis UCMB5036	Bacteria	Firmicutes	Genome Assembly	NCBI Assembly	GCF_000341875.1
Bacillus velezensis UCMB5113	Bacteria	Firmicutes	Genome Assembly	NCBI Assembly	GCF_000455585.1
Bacillus velezensis YAU B9601-Y2	Bacteria	Firmicutes	Genome Assembly	NCBI Assembly	GCF_000284395.1
Bacillus vietnamensis	Bacteria	Firmicutes	Genome Assembly	NCBI Assembly	GCF_009858215.1
Bacillus weihaiensis	Bacteria	Firmicutes	Genome Assembly	NCBI Assembly	GCF_001889165.1
Bacillus wiedmannii	Bacteria	Firmicutes	Genome Assembly	NCBI Assembly	GCF_008807735.1
Bacillus xiamenensis	Bacteria	Firmicutes	Genome Assembly	NCBI Assembly	GCF_001857925.1
Bacterioplanes sanyensis	Bacteria	Proteobacteria	Genome Assembly	NCBI Assembly	GCF_002237535.1
Bacteroides caccae	Bacteria	Bacteroidetes	Genome Assembly	NCBI Assembly	GCF_002222615.2
Bacteroides caecimuris	Bacteria	Bacteroidetes	Genome Assembly	NCBI Assembly	GCF_001688725.2
Bacteroides cellulosilyticus	Bacteria	Bacteroidetes	Genome Assembly	NCBI Assembly	GCF_001318345.1
Bacteroides dorei	Bacteria	Bacteroidetes	Genome Assembly	NCBI Assembly	GCF_013009675.1
Bacteroides dorei	Bacteria	Bacteroidetes	Genome Assembly	NCBI Assembly	GCF_013009875.1
Bacteroides dorei	Bacteria	Bacteroidetes	Genome Assembly	NCBI Assembly	GCF_013010095.1
Bacteroides dorei	Bacteria	Bacteroidetes	Genome Assembly	NCBI Assembly	GCF_013010255.1
Bacteroides dorei	Bacteria	Bacteroidetes	Genome Assembly	NCBI Assembly	GCF_013010365.1
Bacteroides dorei	Bacteria	Bacteroidetes	Genome Assembly	NCBI Assembly	GCF_902387545.1
Bacteroides dorei CL03T12C01	Bacteria	Bacteroidetes	Genome Assembly	NCBI Assembly	GCF_001640865.1
Bacteroides fragilis	Bacteria	Bacteroidetes	Genome Assembly	NCBI Assembly	GCF_000710365.2
Bacteroides fragilis	Bacteria	Bacteroidetes	Genome Assembly	NCBI Assembly	GCF_000710375.2
Bacteroides fragilis	Bacteria	Bacteroidetes	Genome Assembly	NCBI Assembly	GCF_000724665.2
Bacteroides fragilis	Bacteria	Bacteroidetes	Genome Assembly	NCBI Assembly	GCF_000724795.2
Bacteroides fragilis	Bacteria	Bacteroidetes	Genome Assembly	NCBI Assembly	GCF_000724805.2
Bacteroides fragilis	Bacteria	Bacteroidetes	Genome Assembly	NCBI Assembly	GCF_000724815.2
Bacteroides fragilis	Bacteria	Bacteroidetes	Genome Assembly	NCBI Assembly	GCF_000965785.1
Bacteroides fragilis	Bacteria	Bacteroidetes	Genome Assembly	NCBI Assembly	GCF_001286525.1
Bacteroides fragilis	Bacteria	Bacteroidetes	Genome Assembly	NCBI Assembly	GCF_001682215.1
Bacteroides fragilis	Bacteria	Bacteroidetes	Genome Assembly	NCBI Assembly	GCF_002849695.1
Bacteroides fragilis	Bacteria	Bacteroidetes	Genome Assembly	NCBI Assembly	GCF_005706655.1
Bacteroides fragilis	Bacteria	Bacteroidetes	Genome Assembly	NCBI Assembly	GCF_008369705.1
Bacteroides fragilis	Bacteria	Bacteroidetes	Genome Assembly	NCBI Assembly	GCF_013267555.1
Bacteroides fragilis 638R	Bacteria	Bacteroidetes	Genome Assembly	NCBI Assembly	GCF_000210835.1
Bacteroides fragilis NCTC 9343	Bacteria	Bacteroidetes	Genome Assembly	NCBI Assembly	GCF_000025985.1
Bacteroides fragilis YCH46	Bacteria	Bacteroidetes	Genome Assembly	NCBI Assembly	GCF_000009925.1
Bacteroides helcogenes P 36-108	Bacteria	Bacteroidetes	Genome Assembly	NCBI Assembly	GCF_000186225.1
Bacteroides heparinolyticus	Bacteria	Bacteroidetes	Genome Assembly	NCBI Assembly	GCF_002998535.1
Bacteroides intestinalis	Bacteria	Bacteroidetes	Genome Assembly	NCBI Assembly	GCF_003363675.2
Bacteroides ovatus	Bacteria	Bacteroidetes	Genome Assembly	NCBI Assembly	GCF_001314995.1
Bacteroides ovatus	Bacteria	Bacteroidetes	Genome Assembly	NCBI Assembly	GCF_007012325.1
Bacteroides ovatus	Bacteria	Bacteroidetes	Genome Assembly	NCBI Assembly	GCF_009734165.1
Bacteroides ovatus V975	Bacteria	Bacteroidetes	Genome Assembly	NCBI Assembly	GCF_900095495.1
Bacteroides sp. A1C1	Bacteria	Bacteroidetes	Genome Assembly	NCBI Assembly	GCF_004328515.1
Bacteroides sp. CACC 737	Bacteria	Bacteroidetes	Genome Assembly	NCBI Assembly	GCF_013874375.1
Bacteroides sp. CBA7301	Bacteria	Bacteroidetes	Genome Assembly	NCBI Assembly	GCF_012113595.1
Bacteroides sp. HF-162	Bacteria	Bacteroidetes	Genome Assembly	NCBI Assembly	GCF_015679285.1
Bacteroides sp. HF-5141	Bacteria	Bacteroidetes	Genome Assembly	NCBI Assembly	GCF_009193295.2
Bacteroides sp. HF-5287	Bacteria	Bacteroidetes	Genome Assembly	NCBI Assembly	GCF_009193325.2
Bacteroides sp. PHL 2737	Bacteria	Bacteroidetes	Genome Assembly	NCBI Assembly	GCF_004115325.2
Bacteroides thetaiotaomicron	Bacteria	Bacteroidetes	Genome Assembly	NCBI Assembly	GCF_001314975.1
Bacteroides thetaiotaomicron	Bacteria	Bacteroidetes	Genome Assembly	NCBI Assembly	GCF_014131755.1
Bacteroides thetaiotaomicron VPI-5482	Bacteria	Bacteroidetes	Genome Assembly	NCBI Assembly	GCF_000011065.1
Bacteroides uniformis	Bacteria	Bacteroidetes	Genome Assembly	NCBI Assembly	GCF_006742345.1
Bacteroides vulgatus ATCC 8482	Bacteria	Bacteroidetes	Genome Assembly	NCBI Assembly	GCF_000012825.1
Bacteroides xylanisolvens	Bacteria	Bacteroidetes	Genome Assembly	NCBI Assembly	GCF_006546965.1
Bacteroides zoogleoformans	Bacteria	Bacteroidetes	Genome Assembly	NCBI Assembly	GCF_002998435.1
Baekduia soli	Bacteria	Actinobacteria	Genome Assembly	NCBI Assembly	GCF_007970665.1
Bambusina borreri	Viridiplantae	Streptophyta	Transcriptome Assembly	1 KP Project	QWFV	One Thousand Plant Transcriptomes Initiative, 2019, Nature 574: 679-685
Barbilophozia barbata	Viridiplantae	Marchantiophyta	Transcriptome Assembly	1 KP Project	OFTV	One Thousand Plant Transcriptomes Initiative, 2019, Nature 574: 679-685
Barnesiella viscericola DSM 18177	Bacteria	Bacteroidetes	Genome Assembly	NCBI Assembly	GCF_000512915.1
Bartonella alsatica	Bacteria	Proteobacteria	Genome Assembly	NCBI Assembly	GCF_013388295.1
Bartonella ancashensis	Bacteria	Proteobacteria	Genome Assembly	NCBI Assembly	GCF_001281405.1
Bartonella australis Aust/NH1	Bacteria	Proteobacteria	Genome Assembly	NCBI Assembly	GCF_000341355.1
Bartonella bacilliformis KC583	Bacteria	Proteobacteria	Genome Assembly	NCBI Assembly	GCF_000015445.1
Bartonella clarridgeiae 73	Bacteria	Proteobacteria	Genome Assembly	NCBI Assembly	GCF_000253015.1
Bartonella elizabethae	Bacteria	Proteobacteria	Genome Assembly	NCBI Assembly	GCF_900638615.1
Bartonella grahamii as4aup	Bacteria	Proteobacteria	Genome Assembly	NCBI Assembly	GCF_000022725.1
Bartonella henselae	Bacteria	Proteobacteria	Genome Assembly	NCBI Assembly	GCF_001291465.1
Bartonella kosoyi	Bacteria	Proteobacteria	Genome Assembly	NCBI Assembly	GCF_003606325.2
Bartonella krasnovii	Bacteria	Proteobacteria	Genome Assembly	NCBI Assembly	GCF_003606345.3
Bartonella quintana	Bacteria	Proteobacteria	Genome Assembly	NCBI Assembly	GCF_009936175.1
Bartonella tribocorum CIP 105476	Bacteria	Proteobacteria	Genome Assembly	NCBI Assembly	GCF_000196435.1
Basfia succiniciproducens	Bacteria	Proteobacteria	Genome Assembly	NCBI Assembly	GCF_011455875.1
Basilea psittacipulmonis DSM 24701	Bacteria	Proteobacteria	Genome Assembly	NCBI Assembly	GCF_000743945.1
Bathycoccus prasinos	Viridiplantae	Chlorophyta	Transcriptome Assembly	1 KP Project	MCPK	One Thousand Plant Transcriptomes Initiative, 2019, Nature 574: 679-685
Bazzania trilobata	Viridiplantae	Marchantiophyta	Transcriptome Assembly	1 KP Project	WZYK	One Thousand Plant Transcriptomes Initiative, 2019, Nature 574: 679-685
Bdellovibrio bacteriovorus HD100	Bacteria	Proteobacteria	Genome Assembly	NCBI Assembly	GCF_000196175.1
Bdellovibrio exovorus JSS	Bacteria	Proteobacteria	Genome Assembly	NCBI Assembly	GCF_000348725.1
Beggiatoa leptomitoformis	Bacteria	Proteobacteria	Genome Assembly	NCBI Assembly	GCF_001305575.3
Beijerinckia indica subsp. indica ATCC 9039	Bacteria	Proteobacteria	Genome Assembly	NCBI Assembly	GCF_000019845.1
Belliella baltica DSM 15883	Bacteria	Bacteroidetes	Genome Assembly	NCBI Assembly	GCF_000265405.1
Bergeyella cardium	Bacteria	Bacteroidetes	Genome Assembly	NCBI Assembly	GCF_009914665.1
Bermanella marisrubri	Bacteria	Proteobacteria	Genome Assembly	NCBI Assembly	GCF_012295615.1
Bernardetia litoralis DSM 6794	Bacteria	Bacteroidetes	Genome Assembly	NCBI Assembly	GCF_000265505.1
Betaphycus philippinensis	Eukaryota	Rhodophyta	Transcriptome Assembly	1 KP Project	BWVJ	One Thousand Plant Transcriptomes Initiative, 2019, Nature 574: 679-685
Beutenbergia cavernae DSM 12333	Bacteria	Actinobacteria	Genome Assembly	NCBI Assembly	GCF_000023105.1
Bibersteinia trehalosi USDA-ARS-USMARC-188	Bacteria	Proteobacteria	Genome Assembly	NCBI Assembly	GCF_000521725.1
Bifidobacterium actinocoloniiforme DSM 22766	Bacteria	Actinobacteria	Genome Assembly	NCBI Assembly	GCF_001263395.1
Bifidobacterium adolescentis	Bacteria	Actinobacteria	Genome Assembly	NCBI Assembly	GCF_000737885.1
Bifidobacterium adolescentis	Bacteria	Actinobacteria	Genome Assembly	NCBI Assembly	GCF_000817995.1
Bifidobacterium adolescentis	Bacteria	Actinobacteria	Genome Assembly	NCBI Assembly	GCF_003030905.1
Bifidobacterium adolescentis	Bacteria	Actinobacteria	Genome Assembly	NCBI Assembly	GCF_003429385.1
Bifidobacterium adolescentis	Bacteria	Actinobacteria	Genome Assembly	NCBI Assembly	GCF_003856735.1
Bifidobacterium adolescentis	Bacteria	Actinobacteria	Genome Assembly	NCBI Assembly	GCF_009832825.1
Bifidobacterium adolescentis	Bacteria	Actinobacteria	Genome Assembly	NCBI Assembly	GCF_902386735.1
Bifidobacterium adolescentis ATCC 15703	Bacteria	Actinobacteria	Genome Assembly	NCBI Assembly	GCF_000010425.1
Bifidobacterium angulatum	Bacteria	Actinobacteria	Genome Assembly	NCBI Assembly	GCF_000966445.2
Bifidobacterium angulatum DSM 20098 = JCM 7096	Bacteria	Actinobacteria	Genome Assembly	NCBI Assembly	GCF_001025155.1
Bifidobacterium animalis	Bacteria	Actinobacteria	Genome Assembly	NCBI Assembly	GCF_000695895.1
Bifidobacterium animalis	Bacteria	Actinobacteria	Genome Assembly	NCBI Assembly	GCF_000817045.1
Bifidobacterium animalis	Bacteria	Actinobacteria	Genome Assembly	NCBI Assembly	GCF_002220485.1
Bifidobacterium animalis	Bacteria	Actinobacteria	Genome Assembly	NCBI Assembly	GCF_004135895.1
Bifidobacterium animalis	Bacteria	Actinobacteria	Genome Assembly	NCBI Assembly	GCF_008041995.1
Bifidobacterium animalis	Bacteria	Actinobacteria	Genome Assembly	NCBI Assembly	GCF_011770105.1
Bifidobacterium animalis	Bacteria	Actinobacteria	Genome Assembly	NCBI Assembly	GCF_015377505.1
Bifidobacterium animalis	Bacteria	Actinobacteria	Genome Assembly	NCBI Assembly	GCF_902387355.1
Bifidobacterium animalis subsp. animalis	Bacteria	Actinobacteria	Genome Assembly	NCBI Assembly	GCF_001688645.2
Bifidobacterium animalis subsp. animalis	Bacteria	Actinobacteria	Genome Assembly	NCBI Assembly	GCF_003671995.1
Bifidobacterium animalis subsp. animalis ATCC 25527	Bacteria	Actinobacteria	Genome Assembly	NCBI Assembly	GCF_000260715.1
Bifidobacterium animalis subsp. lactis	Bacteria	Actinobacteria	Genome Assembly	NCBI Assembly	GCF_000818055.1
Bifidobacterium animalis subsp. lactis	Bacteria	Actinobacteria	Genome Assembly	NCBI Assembly	GCF_003390755.1
Bifidobacterium animalis subsp. lactis	Bacteria	Actinobacteria	Genome Assembly	NCBI Assembly	GCF_003428375.1
Bifidobacterium animalis subsp. lactis	Bacteria	Actinobacteria	Genome Assembly	NCBI Assembly	GCF_003606305.1
Bifidobacterium animalis subsp. lactis AD011	Bacteria	Actinobacteria	Genome Assembly	NCBI Assembly	GCF_000021425.1
Bifidobacterium animalis subsp. lactis ATCC 27673	Bacteria	Actinobacteria	Genome Assembly	NCBI Assembly	GCF_000471945.1
Bifidobacterium animalis subsp. lactis B420	Bacteria	Actinobacteria	Genome Assembly	NCBI Assembly	GCF_000277325.1
Bifidobacterium animalis subsp. lactis BB-12	Bacteria	Actinobacteria	Genome Assembly	NCBI Assembly	GCF_000025245.1
Bifidobacterium animalis subsp. lactis Bi-07	Bacteria	Actinobacteria	Genome Assembly	NCBI Assembly	GCF_000277345.1
Bifidobacterium animalis subsp. lactis Bl-04	Bacteria	Actinobacteria	Genome Assembly	NCBI Assembly	GCF_000022705.1
Bifidobacterium animalis subsp. lactis Bl12	Bacteria	Actinobacteria	Genome Assembly	NCBI Assembly	GCF_000414215.1
Bifidobacterium animalis subsp. lactis BLC1	Bacteria	Actinobacteria	Genome Assembly	NCBI Assembly	GCF_000224965.2
Bifidobacterium animalis subsp. lactis CNCM I-2494	Bacteria	Actinobacteria	Genome Assembly	NCBI Assembly	GCF_000220885.1
Bifidobacterium animalis subsp. lactis KLDS2.0603	Bacteria	Actinobacteria	Genome Assembly	NCBI Assembly	GCF_000816205.1
Bifidobacterium animalis subsp. lactis V9	Bacteria	Actinobacteria	Genome Assembly	NCBI Assembly	GCF_000092765.1
Bifidobacterium asteroides DSM 20089	Bacteria	Actinobacteria	Genome Assembly	NCBI Assembly	GCF_002715865.1
Bifidobacterium asteroides PRL2011	Bacteria	Actinobacteria	Genome Assembly	NCBI Assembly	GCF_000304215.1
Bifidobacterium bifidum	Bacteria	Actinobacteria	Genome Assembly	NCBI Assembly	GCF_001281345.1
Bifidobacterium bifidum	Bacteria	Actinobacteria	Genome Assembly	NCBI Assembly	GCF_002845845.1
Bifidobacterium bifidum	Bacteria	Actinobacteria	Genome Assembly	NCBI Assembly	GCF_003390735.1
Bifidobacterium bifidum	Bacteria	Actinobacteria	Genome Assembly	NCBI Assembly	GCF_003573895.1
Bifidobacterium bifidum	Bacteria	Actinobacteria	Genome Assembly	NCBI Assembly	GCF_900637095.1
Bifidobacterium bifidum	Bacteria	Actinobacteria	Genome Assembly	NCBI Assembly	GCF_902386775.1
Bifidobacterium bifidum ATCC 29521 = JCM 1255 = DSM 20456	Bacteria	Actinobacteria	Genome Assembly	NCBI Assembly	GCF_001025135.1
Bifidobacterium bifidum BGN4	Bacteria	Actinobacteria	Genome Assembly	NCBI Assembly	GCF_000265095.1
Bifidobacterium bifidum PRL2010	Bacteria	Actinobacteria	Genome Assembly	NCBI Assembly	GCF_000165905.1
Bifidobacterium bifidum S17	Bacteria	Actinobacteria	Genome Assembly	NCBI Assembly	GCF_000164965.1
Bifidobacterium breve	Bacteria	Actinobacteria	Genome Assembly	NCBI Assembly	GCF_001281425.1
Bifidobacterium breve	Bacteria	Actinobacteria	Genome Assembly	NCBI Assembly	GCF_001990225.1
Bifidobacterium breve	Bacteria	Actinobacteria	Genome Assembly	NCBI Assembly	GCF_002838225.1
Bifidobacterium breve	Bacteria	Actinobacteria	Genome Assembly	NCBI Assembly	GCF_002838245.1
Bifidobacterium breve	Bacteria	Actinobacteria	Genome Assembly	NCBI Assembly	GCF_002838265.1
Bifidobacterium breve	Bacteria	Actinobacteria	Genome Assembly	NCBI Assembly	GCF_002838285.1
Bifidobacterium breve	Bacteria	Actinobacteria	Genome Assembly	NCBI Assembly	GCF_002838305.1
Bifidobacterium breve	Bacteria	Actinobacteria	Genome Assembly	NCBI Assembly	GCF_002838325.1
Bifidobacterium breve	Bacteria	Actinobacteria	Genome Assembly	NCBI Assembly	GCF_002838345.1
Bifidobacterium breve	Bacteria	Actinobacteria	Genome Assembly	NCBI Assembly	GCF_002838365.1
Bifidobacterium breve	Bacteria	Actinobacteria	Genome Assembly	NCBI Assembly	GCF_002838385.1
Bifidobacterium breve	Bacteria	Actinobacteria	Genome Assembly	NCBI Assembly	GCF_002838405.1
Bifidobacterium breve	Bacteria	Actinobacteria	Genome Assembly	NCBI Assembly	GCF_002838425.1
Bifidobacterium breve	Bacteria	Actinobacteria	Genome Assembly	NCBI Assembly	GCF_002838445.1
Bifidobacterium breve	Bacteria	Actinobacteria	Genome Assembly	NCBI Assembly	GCF_002838465.1
Bifidobacterium breve	Bacteria	Actinobacteria	Genome Assembly	NCBI Assembly	GCF_002838485.1
Bifidobacterium breve	Bacteria	Actinobacteria	Genome Assembly	NCBI Assembly	GCF_002838505.1
Bifidobacterium breve	Bacteria	Actinobacteria	Genome Assembly	NCBI Assembly	GCF_002838525.1
Bifidobacterium breve	Bacteria	Actinobacteria	Genome Assembly	NCBI Assembly	GCF_002838545.1
Bifidobacterium breve	Bacteria	Actinobacteria	Genome Assembly	NCBI Assembly	GCF_002838565.1
Bifidobacterium breve	Bacteria	Actinobacteria	Genome Assembly	NCBI Assembly	GCF_002838585.1
Bifidobacterium breve	Bacteria	Actinobacteria	Genome Assembly	NCBI Assembly	GCF_002838605.1
Bifidobacterium breve	Bacteria	Actinobacteria	Genome Assembly	NCBI Assembly	GCF_002838625.1
Bifidobacterium breve	Bacteria	Actinobacteria	Genome Assembly	NCBI Assembly	GCF_002838645.1
Bifidobacterium breve	Bacteria	Actinobacteria	Genome Assembly	NCBI Assembly	GCF_002838665.1
Bifidobacterium breve	Bacteria	Actinobacteria	Genome Assembly	NCBI Assembly	GCF_002838685.1
Bifidobacterium breve	Bacteria	Actinobacteria	Genome Assembly	NCBI Assembly	GCF_002838705.1
Bifidobacterium breve	Bacteria	Actinobacteria	Genome Assembly	NCBI Assembly	GCF_002838725.1
Bifidobacterium breve	Bacteria	Actinobacteria	Genome Assembly	NCBI Assembly	GCF_002838745.1
Bifidobacterium breve	Bacteria	Actinobacteria	Genome Assembly	NCBI Assembly	GCF_003813065.1
Bifidobacterium breve	Bacteria	Actinobacteria	Genome Assembly	NCBI Assembly	GCF_003860285.1
Bifidobacterium breve	Bacteria	Actinobacteria	Genome Assembly	NCBI Assembly	GCF_009498435.1
Bifidobacterium breve	Bacteria	Actinobacteria	Genome Assembly	NCBI Assembly	GCF_009931415.1
Bifidobacterium breve	Bacteria	Actinobacteria	Genome Assembly	NCBI Assembly	GCF_013267755.1
Bifidobacterium breve	Bacteria	Actinobacteria	Genome Assembly	NCBI Assembly	GCF_900637145.1
Bifidobacterium breve	Bacteria	Actinobacteria	Genome Assembly	NCBI Assembly	GCF_902167875.1
Bifidobacterium breve	Bacteria	Actinobacteria	Genome Assembly	NCBI Assembly	GCF_902387425.1
Bifidobacterium breve 12L	Bacteria	Actinobacteria	Genome Assembly	NCBI Assembly	GCF_000568955.1
Bifidobacterium breve 689b	Bacteria	Actinobacteria	Genome Assembly	NCBI Assembly	GCF_000569055.1
Bifidobacterium breve ACS-071-V-Sch8b	Bacteria	Actinobacteria	Genome Assembly	NCBI Assembly	GCF_000213865.1
Bifidobacterium breve DSM 20213 = JCM 1192	Bacteria	Actinobacteria	Genome Assembly	NCBI Assembly	GCF_001025175.1
Bifidobacterium breve JCM 7017	Bacteria	Actinobacteria	Genome Assembly	NCBI Assembly	GCF_000568975.1
Bifidobacterium breve JCM 7019	Bacteria	Actinobacteria	Genome Assembly	NCBI Assembly	GCF_000569015.1
Bifidobacterium breve NCFB 2258	Bacteria	Actinobacteria	Genome Assembly	NCBI Assembly	GCF_000569035.1
Bifidobacterium breve S27	Bacteria	Actinobacteria	Genome Assembly	NCBI Assembly	GCF_000569075.1
Bifidobacterium breve UCC2003	Bacteria	Actinobacteria	Genome Assembly	NCBI Assembly	GCF_000220135.1
Bifidobacterium catenulatum	Bacteria	Actinobacteria	Genome Assembly	NCBI Assembly	GCF_902381755.1
Bifidobacterium catenulatum DSM 16992 = JCM 1194 = LMG 11043	Bacteria	Actinobacteria	Genome Assembly	NCBI Assembly	GCF_001025195.1
Bifidobacterium catenulatum subsp. kashiwanohense	Bacteria	Actinobacteria	Genome Assembly	NCBI Assembly	GCF_009684555.1
Bifidobacterium catenulatum subsp. kashiwanohense JCM 15439 = DSM 21854	Bacteria	Actinobacteria	Genome Assembly	NCBI Assembly	GCF_001042615.1
Bifidobacterium choerinum	Bacteria	Actinobacteria	Genome Assembly	NCBI Assembly	GCF_002761235.1
Bifidobacterium coryneforme	Bacteria	Actinobacteria	Genome Assembly	NCBI Assembly	GCF_000737865.1
Bifidobacterium dentium	Bacteria	Actinobacteria	Genome Assembly	NCBI Assembly	GCF_900637175.1
Bifidobacterium dentium Bd1	Bacteria	Actinobacteria	Genome Assembly	NCBI Assembly	GCF_000024445.1
Bifidobacterium dentium JCM 1195 = DSM 20436	Bacteria	Actinobacteria	Genome Assembly	NCBI Assembly	GCF_001042595.1
Bifidobacterium eulemuris	Bacteria	Actinobacteria	Genome Assembly	NCBI Assembly	GCF_014898155.1
Bifidobacterium gallinarum	Bacteria	Actinobacteria	Genome Assembly	NCBI Assembly	GCF_004135085.1
Bifidobacterium indicum LMG 11587 = DSM 20214	Bacteria	Actinobacteria	Genome Assembly	NCBI Assembly	GCF_000706765.1
Bifidobacterium kashiwanohense PV20-2	Bacteria	Actinobacteria	Genome Assembly	NCBI Assembly	GCF_000800455.1
Bifidobacterium lemurum	Bacteria	Actinobacteria	Genome Assembly	NCBI Assembly	GCF_014898175.1
Bifidobacterium longum	Bacteria	Actinobacteria	Genome Assembly	NCBI Assembly	GCF_000730205.1
Bifidobacterium longum	Bacteria	Actinobacteria	Genome Assembly	NCBI Assembly	GCF_000829295.1
Bifidobacterium longum	Bacteria	Actinobacteria	Genome Assembly	NCBI Assembly	GCF_001293145.1
Bifidobacterium longum	Bacteria	Actinobacteria	Genome Assembly	NCBI Assembly	GCF_001719085.1
Bifidobacterium longum	Bacteria	Actinobacteria	Genome Assembly	NCBI Assembly	GCF_004936435.1
Bifidobacterium longum	Bacteria	Actinobacteria	Genome Assembly	NCBI Assembly	GCF_005406285.1
Bifidobacterium longum	Bacteria	Actinobacteria	Genome Assembly	NCBI Assembly	GCF_008086305.1
Bifidobacterium longum	Bacteria	Actinobacteria	Genome Assembly	NCBI Assembly	GCF_009728915.1
Bifidobacterium longum	Bacteria	Actinobacteria	Genome Assembly	NCBI Assembly	GCF_009738515.1
Bifidobacterium longum	Bacteria	Actinobacteria	Genome Assembly	NCBI Assembly	GCF_009931635.1
Bifidobacterium longum	Bacteria	Actinobacteria	Genome Assembly	NCBI Assembly	GCF_011764605.1
Bifidobacterium longum	Bacteria	Actinobacteria	Genome Assembly	NCBI Assembly	GCF_014334075.1
Bifidobacterium longum	Bacteria	Actinobacteria	Genome Assembly	NCBI Assembly	GCF_014334375.1
Bifidobacterium longum	Bacteria	Actinobacteria	Genome Assembly	NCBI Assembly	GCF_900637335.1
Bifidobacterium longum	Bacteria	Actinobacteria	Genome Assembly	NCBI Assembly	GCF_902381625.1
Bifidobacterium longum DJO10A	Bacteria	Actinobacteria	Genome Assembly	NCBI Assembly	GCF_000008945.1
Bifidobacterium longum NCC2705	Bacteria	Actinobacteria	Genome Assembly	NCBI Assembly	GCF_000007525.1
Bifidobacterium longum subsp. infantis	Bacteria	Actinobacteria	Genome Assembly	NCBI Assembly	GCF_001051015.2
Bifidobacterium longum subsp. infantis	Bacteria	Actinobacteria	Genome Assembly	NCBI Assembly	GCF_001281305.1
Bifidobacterium longum subsp. infantis	Bacteria	Actinobacteria	Genome Assembly	NCBI Assembly	GCF_014898135.1
Bifidobacterium longum subsp. infantis	Bacteria	Actinobacteria	Genome Assembly	NCBI Assembly	GCF_015102035.1
Bifidobacterium longum subsp. infantis	Bacteria	Actinobacteria	Genome Assembly	NCBI Assembly	GCF_015102215.1
Bifidobacterium longum subsp. infantis	Bacteria	Actinobacteria	Genome Assembly	NCBI Assembly	GCF_900637215.1
Bifidobacterium longum subsp. infantis	Bacteria	Actinobacteria	Genome Assembly	NCBI Assembly	GCF_902167885.1
Bifidobacterium longum subsp. infantis 157F	Bacteria	Actinobacteria	Genome Assembly	NCBI Assembly	GCF_000196575.1
Bifidobacterium longum subsp. infantis ATCC 15697 = JCM 1222 = DSM 20088	Bacteria	Actinobacteria	Genome Assembly	NCBI Assembly	GCF_000020425.1
Bifidobacterium longum subsp. infantis ATCC 15697 = JCM 1222 = DSM 20088	Bacteria	Actinobacteria	Genome Assembly	NCBI Assembly	GCF_000269965.1
Bifidobacterium longum subsp. longum	Bacteria	Actinobacteria	Genome Assembly	NCBI Assembly	GCF_001446255.1
Bifidobacterium longum subsp. longum	Bacteria	Actinobacteria	Genome Assembly	NCBI Assembly	GCF_001446275.1
Bifidobacterium longum subsp. longum	Bacteria	Actinobacteria	Genome Assembly	NCBI Assembly	GCF_001725985.1
Bifidobacterium longum subsp. longum	Bacteria	Actinobacteria	Genome Assembly	NCBI Assembly	GCF_003342655.1
Bifidobacterium longum subsp. longum	Bacteria	Actinobacteria	Genome Assembly	NCBI Assembly	GCF_013393765.1
Bifidobacterium longum subsp. longum	Bacteria	Actinobacteria	Genome Assembly	NCBI Assembly	GCF_014898115.1
Bifidobacterium longum subsp. longum	Bacteria	Actinobacteria	Genome Assembly	NCBI Assembly	GCF_014898215.1
Bifidobacterium longum subsp. longum	Bacteria	Actinobacteria	Genome Assembly	NCBI Assembly	GCF_014898235.1
Bifidobacterium longum subsp. longum	Bacteria	Actinobacteria	Genome Assembly	NCBI Assembly	GCF_014900535.1
Bifidobacterium longum subsp. longum	Bacteria	Actinobacteria	Genome Assembly	NCBI Assembly	GCF_015101725.1
Bifidobacterium longum subsp. longum BBMN68	Bacteria	Actinobacteria	Genome Assembly	NCBI Assembly	GCF_000166315.1
Bifidobacterium longum subsp. longum GT15	Bacteria	Actinobacteria	Genome Assembly	NCBI Assembly	GCF_000772485.1
Bifidobacterium longum subsp. longum JCM 1217	Bacteria	Actinobacteria	Genome Assembly	NCBI Assembly	GCF_000196555.1
Bifidobacterium longum subsp. longum JDM301	Bacteria	Actinobacteria	Genome Assembly	NCBI Assembly	GCF_000092325.1
Bifidobacterium longum subsp. longum KACC 91563	Bacteria	Actinobacteria	Genome Assembly	NCBI Assembly	GCF_000219455.1
Bifidobacterium pseudocatenulatum	Bacteria	Actinobacteria	Genome Assembly	NCBI Assembly	GCF_003952825.1
Bifidobacterium pseudocatenulatum DSM 20438 = JCM 1200 = LMG 10505	Bacteria	Actinobacteria	Genome Assembly	NCBI Assembly	GCF_001025215.1
Bifidobacterium pseudolongum	Bacteria	Actinobacteria	Genome Assembly	NCBI Assembly	GCF_002282915.1
Bifidobacterium pseudolongum PV8-2	Bacteria	Actinobacteria	Genome Assembly	NCBI Assembly	GCF_000800475.2
Bifidobacterium pseudolongum subsp. globosum DSM 20092	Bacteria	Actinobacteria	Genome Assembly	NCBI Assembly	GCF_002706665.1
Bifidobacterium scardovii JCM 12489 = DSM 13734	Bacteria	Actinobacteria	Genome Assembly	NCBI Assembly	GCF_001042635.1
Bifidobacterium subtile	Bacteria	Actinobacteria	Genome Assembly	NCBI Assembly	GCF_014898195.1
Bifidobacterium thermophilum	Bacteria	Actinobacteria	Genome Assembly	NCBI Assembly	GCF_902385935.1
Bifidobacterium thermophilum RBL67	Bacteria	Actinobacteria	Genome Assembly	NCBI Assembly	GCF_000347695.1
Bisgaardia hudsonensis	Bacteria	Proteobacteria	Genome Assembly	NCBI Assembly	GCF_013377195.1
Blastochloris tepida	Bacteria	Proteobacteria	Genome Assembly	NCBI Assembly	GCF_003966715.1
Blastochloris viridis	Bacteria	Proteobacteria	Genome Assembly	NCBI Assembly	GCF_001402875.1
Blastococcus saxobsidens DD2	Bacteria	Actinobacteria	Genome Assembly	NCBI Assembly	GCF_000284015.1
Blastomonas fulva	Bacteria	Proteobacteria	Genome Assembly	NCBI Assembly	GCF_003431825.1
Blastophysa cf. rhizopus	Viridiplantae	Chlorophyta	Transcriptome Assembly	1 KP Project	VHIJ	One Thousand Plant Transcriptomes Initiative, 2019, Nature 574: 679-685
Blattabacterium clevelandi	Bacteria	Bacteroidetes	Genome Assembly	NCBI Assembly	GCF_003268615.1
Blattabacterium cuenoti	Bacteria	Bacteroidetes	Genome Assembly	NCBI Assembly	GCF_014251255.1
Blattabacterium cuenoti	Bacteria	Bacteroidetes	Genome Assembly	NCBI Assembly	GCF_014251275.1
Blattabacterium cuenoti	Bacteria	Bacteroidetes	Genome Assembly	NCBI Assembly	GCF_014251355.1
Blattabacterium cuenoti	Bacteria	Bacteroidetes	Genome Assembly	NCBI Assembly	GCF_014251515.1
Blattabacterium cuenoti	Bacteria	Bacteroidetes	Genome Assembly	NCBI Assembly	GCF_014251575.1
Blattabacterium cuenoti	Bacteria	Bacteroidetes	Genome Assembly	NCBI Assembly	GCF_014251635.1
Blattabacterium cuenoti	Bacteria	Bacteroidetes	Genome Assembly	NCBI Assembly	GCF_014251675.1
Blattabacterium cuenoti	Bacteria	Bacteroidetes	Genome Assembly	NCBI Assembly	GCF_014251735.1
Blattabacterium cuenoti	Bacteria	Bacteroidetes	Genome Assembly	NCBI Assembly	GCF_014251775.1
Blattabacterium cuenoti	Bacteria	Bacteroidetes	Genome Assembly	NCBI Assembly	GCF_014251795.1
Blattabacterium cuenoti	Bacteria	Bacteroidetes	Genome Assembly	NCBI Assembly	GCF_014251815.1
Blattabacterium cuenoti	Bacteria	Bacteroidetes	Genome Assembly	NCBI Assembly	GCF_014251975.1
Blattabacterium cuenoti	Bacteria	Bacteroidetes	Genome Assembly	NCBI Assembly	GCF_014251995.1
Blattabacterium cuenoti	Bacteria	Bacteroidetes	Genome Assembly	NCBI Assembly	GCF_014252015.1
Blattabacterium cuenoti	Bacteria	Bacteroidetes	Genome Assembly	NCBI Assembly	GCF_014252055.1
Blattabacterium cuenoti	Bacteria	Bacteroidetes	Genome Assembly	NCBI Assembly	GCF_014252235.1
Blattabacterium cuenoti	Bacteria	Bacteroidetes	Genome Assembly	NCBI Assembly	GCF_014252255.1
Blattabacterium cuenoti	Bacteria	Bacteroidetes	Genome Assembly	NCBI Assembly	GCF_014252315.1
Blattabacterium cuenoti	Bacteria	Bacteroidetes	Genome Assembly	NCBI Assembly	GCF_014252375.1
Blattabacterium cuenoti	Bacteria	Bacteroidetes	Genome Assembly	NCBI Assembly	GCF_014252415.1
Blattabacterium cuenoti BPAA	Bacteria	Bacteroidetes	Genome Assembly	NCBI Assembly	GCF_000348805.1
Blattabacterium cuenoti BPAY	Bacteria	Bacteroidetes	Genome Assembly	NCBI Assembly	GCF_002355135.1
Blattabacterium cuenoti STAT	Bacteria	Bacteroidetes	Genome Assembly	NCBI Assembly	GCF_003573915.1
Blattabacterium punctulatus	Bacteria	Bacteroidetes	Genome Assembly	NCBI Assembly	GCF_003226695.1
Blattabacterium punctulatus	Bacteria	Bacteroidetes	Genome Assembly	NCBI Assembly	GCF_003226715.1
Blattabacterium punctulatus	Bacteria	Bacteroidetes	Genome Assembly	NCBI Assembly	GCF_003226735.1
Blattabacterium punctulatus	Bacteria	Bacteroidetes	Genome Assembly	NCBI Assembly	GCF_003226755.1
Blattabacterium punctulatus	Bacteria	Bacteroidetes	Genome Assembly	NCBI Assembly	GCF_003226775.1
Blattabacterium punctulatus	Bacteria	Bacteroidetes	Genome Assembly	NCBI Assembly	GCF_003226795.1
Blattabacterium punctulatus	Bacteria	Bacteroidetes	Genome Assembly	NCBI Assembly	GCF_003226815.1
Blattabacterium punctulatus	Bacteria	Bacteroidetes	Genome Assembly	NCBI Assembly	GCF_003226835.1
Blattabacterium punctulatus	Bacteria	Bacteroidetes	Genome Assembly	NCBI Assembly	GCF_003226875.1
Blattabacterium punctulatus CPU2	Bacteria	Bacteroidetes	Genome Assembly	NCBI Assembly	GCF_003573935.1
Blattabacterium sp.	Bacteria	Bacteroidetes	Genome Assembly	NCBI Assembly	GCF_000022605.2
Blattabacterium sp.	Bacteria	Bacteroidetes	Genome Assembly	NCBI Assembly	GCF_000093165.1
Blattabacterium sp.	Bacteria	Bacteroidetes	Genome Assembly	NCBI Assembly	GCF_000233435.1
Blattabacterium sp.	Bacteria	Bacteroidetes	Genome Assembly	NCBI Assembly	GCF_000236405.1
Blattabacterium sp.	Bacteria	Bacteroidetes	Genome Assembly	NCBI Assembly	GCF_000262715.1
Blattabacterium sp.	Bacteria	Bacteroidetes	Genome Assembly	NCBI Assembly	GCF_000334405.1
Blattabacterium sp.	Bacteria	Bacteroidetes	Genome Assembly	NCBI Assembly	GCF_000471965.1
Blattabacterium sp.	Bacteria	Bacteroidetes	Genome Assembly	NCBI Assembly	GCF_003226855.1
Blautia hansenii DSM 20583	Bacteria	Firmicutes	Genome Assembly	NCBI Assembly	GCF_002222595.2
Blautia producta	Bacteria	Firmicutes	Genome Assembly	NCBI Assembly	GCF_004210255.1
Blautia producta	Bacteria	Firmicutes	Genome Assembly	NCBI Assembly	GCF_013112015.1
Blautia producta	Bacteria	Firmicutes	Genome Assembly	NCBI Assembly	GCF_014131715.1
Blautia producta ATCC 27340 = DSM 2950	Bacteria	Firmicutes	Genome Assembly	NCBI Assembly	GCF_010669205.1
Blautia sp. LZLJ-3	Bacteria	Firmicutes	Genome Assembly	NCBI Assembly	GCF_015159595.1
Blautia sp. N6H1-15	Bacteria	Firmicutes	Genome Assembly	NCBI Assembly	GCF_003287895.1
Blautia sp. SC05B48	Bacteria	Firmicutes	Genome Assembly	NCBI Assembly	GCF_005848555.1
Blautia sp. YL58	Bacteria	Firmicutes	Genome Assembly	NCBI Assembly	GCF_001689125.2
Bolbocoleon piliferum	Viridiplantae	Chlorophyta	Transcriptome Assembly	1 KP Project	LSHT	One Thousand Plant Transcriptomes Initiative, 2019, Nature 574: 679-685
Bordetella avium 197N	Bacteria	Proteobacteria	Genome Assembly	NCBI Assembly	GCF_000070465.1
Bordetella bronchialis	Bacteria	Proteobacteria	Genome Assembly	NCBI Assembly	GCF_001676745.1
Bordetella bronchiseptica	Bacteria	Proteobacteria	Genome Assembly	NCBI Assembly	GCF_900636925.1
Bordetella flabilis	Bacteria	Proteobacteria	Genome Assembly	NCBI Assembly	GCF_001676725.1
Bordetella hinzii	Bacteria	Proteobacteria	Genome Assembly	NCBI Assembly	GCF_006770325.1
Bordetella holmesii	Bacteria	Proteobacteria	Genome Assembly	NCBI Assembly	GCF_009627355.1
Bordetella parapertussis	Bacteria	Proteobacteria	Genome Assembly	NCBI Assembly	GCF_004323615.1
Bordetella pertussis 18323	Bacteria	Proteobacteria	Genome Assembly	NCBI Assembly	GCF_000306945.1
Bordetella pseudohinzii	Bacteria	Proteobacteria	Genome Assembly	NCBI Assembly	GCF_001698185.1
Borrelia anserina Es	Bacteria	Spirochetes	Genome Assembly	NCBI Assembly	GCF_001936255.1
Borrelia duttonii Ly	Bacteria	Spirochetes	Genome Assembly	NCBI Assembly	GCF_000019685.1
Borrelia hermsii CC1	Bacteria	Spirochetes	Genome Assembly	NCBI Assembly	GCF_000956315.1
Borrelia hermsii HS1	Bacteria	Spirochetes	Genome Assembly	NCBI Assembly	GCF_001660005.1
Borrelia maritima	Bacteria	Spirochetes	Genome Assembly	NCBI Assembly	GCF_008931845.1
Borrelia mayonii	Bacteria	Spirochetes	Genome Assembly	NCBI Assembly	GCF_001936295.1
Borrelia mayonii	Bacteria	Spirochetes	Genome Assembly	NCBI Assembly	GCF_001945665.1
Borrelia miyamotoi	Bacteria	Spirochetes	Genome Assembly	NCBI Assembly	GCF_000807295.1
Borrelia miyamotoi	Bacteria	Spirochetes	Genome Assembly	NCBI Assembly	GCF_002741665.1
Borrelia miyamotoi	Bacteria	Spirochetes	Genome Assembly	NCBI Assembly	GCF_002741765.1
Borrelia miyamotoi	Bacteria	Spirochetes	Genome Assembly	NCBI Assembly	GCF_002741785.1
Borrelia miyamotoi	Bacteria	Spirochetes	Genome Assembly	NCBI Assembly	GCF_002741805.1
Borrelia miyamotoi	Bacteria	Spirochetes	Genome Assembly	NCBI Assembly	GCF_002741825.1
Borrelia miyamotoi	Bacteria	Spirochetes	Genome Assembly	NCBI Assembly	GCF_002741845.2
Borrelia miyamotoi	Bacteria	Spirochetes	Genome Assembly	NCBI Assembly	GCF_003431845.1
Borrelia miyamotoi	Bacteria	Spirochetes	Genome Assembly	NCBI Assembly	GCF_009734045.1
Borrelia miyamotoi	Bacteria	Spirochetes	Genome Assembly	NCBI Assembly	GCF_009734065.1
Borrelia miyamotoi LB-2001	Bacteria	Spirochetes	Genome Assembly	NCBI Assembly	GCF_000445425.4
Borrelia parkeri HR1	Bacteria	Spirochetes	Genome Assembly	NCBI Assembly	GCF_000512145.1
Borrelia recurrentis A1	Bacteria	Spirochetes	Genome Assembly	NCBI Assembly	GCF_000019705.1
Borrelia turcica IST7	Bacteria	Spirochetes	Genome Assembly	NCBI Assembly	GCF_003606285.1
Borrelia turicatae	Bacteria	Spirochetes	Genome Assembly	NCBI Assembly	GCF_003568645.1
Borrelia turicatae 91E135	Bacteria	Spirochetes	Genome Assembly	NCBI Assembly	GCF_000012085.2
Borreliella afzelii HLJ01	Bacteria	Spirochetes	Genome Assembly	NCBI Assembly	GCF_000304735.1
Borreliella afzelii K78	Bacteria	Spirochetes	Genome Assembly	NCBI Assembly	GCF_000962775.1
Borreliella afzelii PKo	Bacteria	Spirochetes	Genome Assembly	NCBI Assembly	GCF_000222835.1
Borreliella afzelii Tom3107	Bacteria	Spirochetes	Genome Assembly	NCBI Assembly	GCF_000741005.1
Borreliella bavariensis PBi	Bacteria	Spirochetes	Genome Assembly	NCBI Assembly	GCF_003814425.1
Borreliella bissettii DN127	Bacteria	Spirochetes	Genome Assembly	NCBI Assembly	GCF_000222305.1
Borreliella burgdorferi	Bacteria	Spirochetes	Genome Assembly	NCBI Assembly	GCF_002151465.1
Borreliella burgdorferi	Bacteria	Spirochetes	Genome Assembly	NCBI Assembly	GCF_002151485.1
Borreliella burgdorferi	Bacteria	Spirochetes	Genome Assembly	NCBI Assembly	GCF_002151505.1
Borreliella burgdorferi	Bacteria	Spirochetes	Genome Assembly	NCBI Assembly	GCF_002442595.1
Borreliella burgdorferi	Bacteria	Spirochetes	Genome Assembly	NCBI Assembly	GCF_003367295.1
Borreliella burgdorferi B31	Bacteria	Spirochetes	Genome Assembly	NCBI Assembly	GCF_000008685.2
Borreliella burgdorferi CA382	Bacteria	Spirochetes	Genome Assembly	NCBI Assembly	GCF_000444465.1
Borreliella burgdorferi JD1	Bacteria	Spirochetes	Genome Assembly	NCBI Assembly	GCF_000166655.1
Borreliella burgdorferi N40	Bacteria	Spirochetes	Genome Assembly	NCBI Assembly	GCF_000166635.1
Borreliella burgdorferi ZS7	Bacteria	Spirochetes	Genome Assembly	NCBI Assembly	GCF_000021405.1
Borreliella garinii	Bacteria	Spirochetes	Genome Assembly	NCBI Assembly	GCF_001922545.1
Borreliella garinii	Bacteria	Spirochetes	Genome Assembly	NCBI Assembly	GCF_003814405.1
Borreliella garinii BgVir	Bacteria	Spirochetes	Genome Assembly	NCBI Assembly	GCF_000239475.1
Borreliella garinii NMJW1	Bacteria	Spirochetes	Genome Assembly	NCBI Assembly	GCF_000300045.1
Borreliella garinii SZ	Bacteria	Spirochetes	Genome Assembly	NCBI Assembly	GCF_000691545.1
Borreliella valaisiana Tom4006	Bacteria	Spirochetes	Genome Assembly	NCBI Assembly	GCF_000739475.1
Bosea vaviloviae	Bacteria	Proteobacteria	Genome Assembly	NCBI Assembly	GCF_001741865.1
Botryococcus braunii	Viridiplantae	Chlorophyta	Transcriptome Assembly	1 KP Project	ETGN	One Thousand Plant Transcriptomes Initiative, 2019, Nature 574: 679-685
Botryococcus terribilis	Viridiplantae	Chlorophyta	Transcriptome Assembly	1 KP Project	QYXY	One Thousand Plant Transcriptomes Initiative, 2019, Nature 574: 679-685
Botryosphaerella sudetica	Viridiplantae	Chlorophyta	Transcriptome Assembly	1 KP Project	VJDZ	One Thousand Plant Transcriptomes Initiative, 2019, Nature 574: 679-685
Brachiomonas submarina	Viridiplantae	Chlorophyta	Transcriptome Assembly	1 KP Project	GUBD	One Thousand Plant Transcriptomes Initiative, 2019, Nature 574: 679-685
Brachybacterium avium	Bacteria	Actinobacteria	Genome Assembly	NCBI Assembly	GCF_002216795.1
Brachybacterium faecium DSM 4810	Bacteria	Actinobacteria	Genome Assembly	NCBI Assembly	GCF_000023405.1
Brachybacterium ginsengisoli	Bacteria	Actinobacteria	Genome Assembly	NCBI Assembly	GCF_002407065.1
Brachybacterium saurashtrense	Bacteria	Actinobacteria	Genome Assembly	NCBI Assembly	GCF_003355475.1
Brachybacterium sp. P6-10-X1	Bacteria	Actinobacteria	Genome Assembly	NCBI Assembly	GCF_001969445.1
Brachybacterium sp. SGAir0954	Bacteria	Actinobacteria	Genome Assembly	NCBI Assembly	GCF_005490785.1
Brachybacterium vulturis	Bacteria	Actinobacteria	Genome Assembly	NCBI Assembly	GCF_002407185.1
Bradymonas sediminis	Bacteria	Proteobacteria	Genome Assembly	NCBI Assembly	GCF_003258315.1
Bradyrhizobium amphicarpaeae	Bacteria	Proteobacteria	Genome Assembly	NCBI Assembly	GCF_002266435.2
Bradyrhizobium betae	Bacteria	Proteobacteria	Genome Assembly	NCBI Assembly	GCF_008932115.1
Bradyrhizobium diazoefficiens USDA 110	Bacteria	Proteobacteria	Genome Assembly	NCBI Assembly	GCF_001642675.1
Bradyrhizobium guangdongense	Bacteria	Proteobacteria	Genome Assembly	NCBI Assembly	GCF_004114975.1
Bradyrhizobium guangxiense	Bacteria	Proteobacteria	Genome Assembly	NCBI Assembly	GCF_004114915.1
Bradyrhizobium guangzhouense	Bacteria	Proteobacteria	Genome Assembly	NCBI Assembly	GCF_004114955.1
Bradyrhizobium icense	Bacteria	Proteobacteria	Genome Assembly	NCBI Assembly	GCF_001693385.1
Bradyrhizobium japonicum USDA 6	Bacteria	Proteobacteria	Genome Assembly	NCBI Assembly	GCF_000284375.1
Bradyrhizobium oligotrophicum S58	Bacteria	Proteobacteria	Genome Assembly	NCBI Assembly	GCF_000344805.1
Bradyrhizobium paxllaeri	Bacteria	Proteobacteria	Genome Assembly	NCBI Assembly	GCF_001693515.2
Bradyrhizobium symbiodeficiens	Bacteria	Proteobacteria	Genome Assembly	NCBI Assembly	GCF_011604665.1
Bradyrhizobium zhanjiangense	Bacteria	Proteobacteria	Genome Assembly	NCBI Assembly	GCF_004114935.1
Brenneria goodwinii	Bacteria	Proteobacteria	Genome Assembly	NCBI Assembly	GCF_002291445.1
Brenneria nigrifluens DSM 30175 = ATCC 13028	Bacteria	Proteobacteria	Genome Assembly	NCBI Assembly	GCF_005484965.1
Brenneria rubrifaciens	Bacteria	Proteobacteria	Genome Assembly	NCBI Assembly	GCF_005484945.1
Brevefilum fermentans	Bacteria	Chloroflexi	Genome Assembly	NCBI Assembly	GCF_900184705.1
Brevibacillus agri	Bacteria	Firmicutes	Genome Assembly	NCBI Assembly	GCF_004117055.1
Brevibacillus brevis	Bacteria	Firmicutes	Genome Assembly	NCBI Assembly	GCF_001039275.2
Brevibacillus brevis	Bacteria	Firmicutes	Genome Assembly	NCBI Assembly	GCF_007725005.1
Brevibacillus brevis	Bacteria	Firmicutes	Genome Assembly	NCBI Assembly	GCF_900637055.1
Brevibacillus brevis NBRC 100599	Bacteria	Firmicutes	Genome Assembly	NCBI Assembly	GCF_000010165.1
Brevibacillus brevis X23	Bacteria	Firmicutes	Genome Assembly	NCBI Assembly	GCF_000296715.2
Brevibacillus formosus	Bacteria	Firmicutes	Genome Assembly	NCBI Assembly	GCF_002215075.1
Brevibacillus laterosporus	Bacteria	Actinobacteria	Genome Assembly	NCBI Assembly	GCF_014863525.1
Brevibacillus laterosporus	Bacteria	Firmicutes	Genome Assembly	NCBI Assembly	GCF_002865525.1
Brevibacillus laterosporus	Bacteria	Firmicutes	Genome Assembly	NCBI Assembly	GCF_003590075.1
Brevibacillus laterosporus	Bacteria	Firmicutes	Genome Assembly	NCBI Assembly	GCF_003663745.1
Brevibacillus laterosporus	Bacteria	Firmicutes	Genome Assembly	NCBI Assembly	GCF_007833815.1
Brevibacillus laterosporus DSM 25	Bacteria	Firmicutes	Genome Assembly	NCBI Assembly	GCF_002706795.1
Brevibacillus laterosporus LMG 15441	Bacteria	Firmicutes	Genome Assembly	NCBI Assembly	GCF_000219535.2
Brevibacillus sp. 7WMA2	Bacteria	Firmicutes	Genome Assembly	NCBI Assembly	GCF_010748895.1
Brevibacillus sp. SCSIO 07484	Bacteria	Firmicutes	Genome Assembly	NCBI Assembly	GCF_003963515.1
Brevibacterium aurantiacum	Bacteria	Actinobacteria	Genome Assembly	NCBI Assembly	GCF_001729525.1
Brevibacterium aurantiacum	Bacteria	Actinobacteria	Genome Assembly	NCBI Assembly	GCF_003932935.1
Brevibacterium aurantiacum	Bacteria	Actinobacteria	Genome Assembly	NCBI Assembly	GCF_003932965.1
Brevibacterium aurantiacum	Bacteria	Actinobacteria	Genome Assembly	NCBI Assembly	GCF_003932995.1
Brevibacterium aurantiacum	Bacteria	Actinobacteria	Genome Assembly	NCBI Assembly	GCF_003999295.1
Brevibacterium aurantiacum	Bacteria	Actinobacteria	Genome Assembly	NCBI Assembly	GCF_003999315.1
Brevibacterium flavum	Bacteria	Actinobacteria	Genome Assembly	NCBI Assembly	GCF_000987865.1
Brevibacterium flavum ZL-1	Bacteria	Actinobacteria	Genome Assembly	NCBI Assembly	GCF_001683055.1
Brevibacterium frigoritolerans	Bacteria	Firmicutes	Genome Assembly	NCBI Assembly	GCF_004006475.1
Brevibacterium frigoritolerans	Bacteria	Firmicutes	Genome Assembly	NCBI Assembly	GCF_014844095.1
Brevibacterium linens	Bacteria	Actinobacteria	Genome Assembly	NCBI Assembly	GCF_001606005.1
Brevibacterium linens	Bacteria	Actinobacteria	Genome Assembly	NCBI Assembly	GCF_003999335.1
Brevibacterium linens	Bacteria	Actinobacteria	Genome Assembly	NCBI Assembly	GCF_006385015.1
Brevibacterium luteolum	Bacteria	Actinobacteria	Genome Assembly	NCBI Assembly	GCF_011462075.1
Brevibacterium sp. 'Marine'	Bacteria	Actinobacteria	Genome Assembly	NCBI Assembly	GCF_012844365.1
Brevibacterium sp. CS2	Bacteria	Actinobacteria	Genome Assembly	NCBI Assembly	GCF_005280295.1
Brevibacterium sp. o2	Bacteria	Actinobacteria	Genome Assembly	NCBI Assembly	GCF_011617705.1
Brevibacterium sp. PAMC23299	Bacteria	Actinobacteria	Genome Assembly	NCBI Assembly	GCF_014303195.1
Brevibacterium sp. WO024	Bacteria	Actinobacteria	Genome Assembly	NCBI Assembly	GCF_011617245.1
Brevibacterium sp. YB235	Bacteria	Actinobacteria	Genome Assembly	NCBI Assembly	GCF_011617465.1
Brevundimonas naejangsanensis	Bacteria	Proteobacteria	Genome Assembly	NCBI Assembly	GCF_000635915.2
Brevundimonas subvibrioides ATCC 15264	Bacteria	Proteobacteria	Genome Assembly	NCBI Assembly	GCF_000144605.1
Brevundimonas vancanneytii	Bacteria	Proteobacteria	Genome Assembly	NCBI Assembly	GCF_901421975.1
Brevundimonas vesicularis	Bacteria	Proteobacteria	Genome Assembly	NCBI Assembly	GCF_002208825.2
Brochothrix thermosphacta	Bacteria	Firmicutes	Genome Assembly	NCBI Assembly	GCF_001703515.1
Brochothrix thermosphacta	Bacteria	Firmicutes	Genome Assembly	NCBI Assembly	GCF_001703535.1
Brochothrix thermosphacta	Bacteria	Firmicutes	Genome Assembly	NCBI Assembly	GCF_002381265.1
Brochothrix thermosphacta	Bacteria	Firmicutes	Genome Assembly	NCBI Assembly	GCF_002442515.1
Brochothrix thermosphacta	Bacteria	Firmicutes	Genome Assembly	NCBI Assembly	GCF_900332045.1
Brucella abortus 2308	Bacteria	Proteobacteria	Genome Assembly	NCBI Assembly	GCF_000054005.1
Brucella canis ATCC 23365	Bacteria	Proteobacteria	Genome Assembly	NCBI Assembly	GCF_000018525.1
Brucella ceti TE10759-12	Bacteria	Proteobacteria	Genome Assembly	NCBI Assembly	GCF_000590795.1
Brucella melitensis bv. 1 str. 16M	Bacteria	Proteobacteria	Genome Assembly	NCBI Assembly	GCF_000007125.1
Brucella microti CCM 4915	Bacteria	Proteobacteria	Genome Assembly	NCBI Assembly	GCF_000022745.1
Brucella ovis ATCC 25840	Bacteria	Proteobacteria	Genome Assembly	NCBI Assembly	GCF_000016845.1
Brucella suis 1330	Bacteria	Proteobacteria	Genome Assembly	NCBI Assembly	GCF_000007505.1
Bryopsis plumosa	Viridiplantae	Chlorophyta	Transcriptome Assembly	1 KP Project	JTIG	One Thousand Plant Transcriptomes Initiative, 2019, Nature 574: 679-685
Bryum argenteum	Viridiplantae	Bryophyta	Transcriptome Assembly	1 KP Project	JMXW	One Thousand Plant Transcriptomes Initiative, 2019, Nature 574: 679-685
Buchnera aphidicola str. Bp	Bacteria	Proteobacteria	Genome Assembly	NCBI Assembly	GCF_000007725.1
Burkholderia ambifaria AMMD	Bacteria	Proteobacteria	Genome Assembly	NCBI Assembly	GCF_000203915.1
Burkholderia cepacia	Bacteria	Proteobacteria	Genome Assembly	NCBI Assembly	GCF_009586235.1
Burkholderia contaminans	Bacteria	Proteobacteria	Genome Assembly	NCBI Assembly	GCF_001029145.1
Burkholderia diffusa	Bacteria	Proteobacteria	Genome Assembly	NCBI Assembly	GCF_001718315.1
Burkholderia dolosa AU0158	Bacteria	Proteobacteria	Genome Assembly	NCBI Assembly	GCF_000959505.1
Burkholderia glumae	Bacteria	Proteobacteria	Genome Assembly	NCBI Assembly	GCF_009931375.1
Burkholderia insecticola	Bacteria	Proteobacteria	Genome Assembly	NCBI Assembly	GCF_000402035.1
Burkholderia lata	Bacteria	Proteobacteria	Genome Assembly	NCBI Assembly	GCF_000012945.1
Burkholderia latens	Bacteria	Proteobacteria	Genome Assembly	NCBI Assembly	GCF_001718795.1
Burkholderia mallei	Bacteria	Proteobacteria	Genome Assembly	NCBI Assembly	GCF_002346025.1
Burkholderia metallica	Bacteria	Proteobacteria	Genome Assembly	NCBI Assembly	GCF_001718555.1
Burkholderia multivorans ATCC BAA-247	Bacteria	Proteobacteria	Genome Assembly	NCBI Assembly	GCF_000959525.1
Burkholderia oklahomensis C6786	Bacteria	Proteobacteria	Genome Assembly	NCBI Assembly	GCF_000959365.1
Burkholderia plantarii	Bacteria	Proteobacteria	Genome Assembly	NCBI Assembly	GCF_000835205.1
Burkholderia pseudomallei	Bacteria	Proteobacteria	Genome Assembly	NCBI Assembly	GCF_000756125.1
Burkholderia pyrrocinia	Bacteria	Proteobacteria	Genome Assembly	NCBI Assembly	GCF_003330765.1
Burkholderia seminalis	Bacteria	Proteobacteria	Genome Assembly	NCBI Assembly	GCF_001718535.1
Burkholderia stagnalis	Bacteria	Proteobacteria	Genome Assembly	NCBI Assembly	GCF_001718955.1
Burkholderia territorii	Bacteria	Proteobacteria	Genome Assembly	NCBI Assembly	GCF_001718335.1
Burkholderia thailandensis E264	Bacteria	Proteobacteria	Genome Assembly	NCBI Assembly	GCF_000012365.1
Burkholderia ubonensis	Bacteria	Proteobacteria	Genome Assembly	NCBI Assembly	GCF_001718975.1
Burkholderia vietnamiensis	Bacteria	Proteobacteria	Genome Assembly	NCBI Assembly	GCF_001718775.1
Buttiauxella agrestis	Bacteria	Proteobacteria	Genome Assembly	NCBI Assembly	GCF_013234275.1
Butyricimonas faecalis	Bacteria	Bacteroidetes	Genome Assembly	NCBI Assembly	GCF_003991565.1
Butyrivibrio hungatei	Bacteria	Firmicutes	Genome Assembly	NCBI Assembly	GCF_001858005.1
Butyrivibrio proteoclasticus B316	Bacteria	Firmicutes	Genome Assembly	NCBI Assembly	GCF_000145035.1
Buxbaumia aphylla	Viridiplantae	Bryophyta	Transcriptome Assembly	1 KP Project	HRWG	One Thousand Plant Transcriptomes Initiative, 2019, Nature 574: 679-685
Caldanaerobacter subterraneus subsp. tengcongensis MB4	Bacteria	Firmicutes	Genome Assembly	NCBI Assembly	GCF_000007085.1
Caldicellulosiruptor bescii DSM 6725	Bacteria	Firmicutes	Genome Assembly	NCBI Assembly	GCF_000022325.1
Caldicellulosiruptor changbaiensis	Bacteria	Firmicutes	Genome Assembly	NCBI Assembly	GCF_003999255.1
Caldicellulosiruptor hydrothermalis 108	Bacteria	Firmicutes	Genome Assembly	NCBI Assembly	GCF_000166355.1
Caldicellulosiruptor kristjanssonii I77R1B	Bacteria	Firmicutes	Genome Assembly	NCBI Assembly	GCF_000166695.1
Caldicellulosiruptor kronotskyensis 2002	Bacteria	Firmicutes	Genome Assembly	NCBI Assembly	GCF_000166775.1
Caldicellulosiruptor lactoaceticus 6A	Bacteria	Firmicutes	Genome Assembly	NCBI Assembly	GCF_000193435.2
Caldicellulosiruptor obsidiansis OB47	Bacteria	Firmicutes	Genome Assembly	NCBI Assembly	GCF_000145215.1
Caldicellulosiruptor owensensis OL	Bacteria	Firmicutes	Genome Assembly	NCBI Assembly	GCF_000166335.1
Caldicellulosiruptor saccharolyticus DSM 8903	Bacteria	Firmicutes	Genome Assembly	NCBI Assembly	GCF_000016545.1
Caldilinea aerophila DSM 14535 = NBRC 104270	Bacteria	Chloroflexi	Genome Assembly	NCBI Assembly	GCF_000281175.1
Caldisphaera lagunensis DSM 15908	Archaea	Crenarchaeota	Genome Assembly	NCBI Assembly	GCF_000317795.1
Caldivirga maquilingensis IC-167	Archaea	Crenarchaeota	Genome Assembly	NCBI Assembly	GCF_000018305.1
Calliergon cordifolium	Viridiplantae	Bryophyta	Transcriptome Assembly	1 KP Project	TAVP	One Thousand Plant Transcriptomes Initiative, 2019, Nature 574: 679-685
Caloramator sp. E03	Bacteria	Firmicutes	Genome Assembly	NCBI Assembly	GCF_006016075.1
Caloranaerobacter azorensis	Bacteria	Firmicutes	Genome Assembly	NCBI Assembly	GCF_010669085.1
Calothrix sp. 336/3	Bacteria	Cyanobacteria	Genome Assembly	NCBI Assembly	GCF_000734895.2
Calothrix sp. NIES-2098	Bacteria	Cyanobacteria	Genome Assembly	NCBI Assembly	GCF_002368175.1
Calothrix sp. NIES-3974	Bacteria	Cyanobacteria	Genome Assembly	NCBI Assembly	GCF_002368395.1
Calothrix sp. NIES-4071	Bacteria	Cyanobacteria	Genome Assembly	NCBI Assembly	GCF_002368455.1
Calothrix sp. PCC 6303	Bacteria	Cyanobacteria	Genome Assembly	NCBI Assembly	GCF_000317435.1
Calothrix sp. PCC 7507	Bacteria	Cyanobacteria	Genome Assembly	NCBI Assembly	GCF_000316575.1
Calypogeia fissa	Viridiplantae	Marchantiophyta	Transcriptome Assembly	1 KP Project	RTMU	One Thousand Plant Transcriptomes Initiative, 2019, Nature 574: 679-685
Caminibacter mediatlanticus TB-2	Bacteria	Proteobacteria	Genome Assembly	NCBI Assembly	GCF_005843985.1
Campylobacter armoricus	Bacteria	Proteobacteria	Genome Assembly	NCBI Assembly	GCF_013372105.1
Campylobacter avium LMG 24591	Bacteria	Proteobacteria	Genome Assembly	NCBI Assembly	GCF_002238335.1
Campylobacter blaseri	Bacteria	Proteobacteria	Genome Assembly	NCBI Assembly	GCF_013201895.1
Campylobacter canadensis	Bacteria	Proteobacteria	Genome Assembly	NCBI Assembly	GCF_013177655.1
Campylobacter corcagiensis	Bacteria	Proteobacteria	Genome Assembly	NCBI Assembly	GCF_013201645.1
Campylobacter cuniculorum DSM 23162 = LMG 24588	Bacteria	Proteobacteria	Genome Assembly	NCBI Assembly	GCF_002104335.1
Campylobacter curvus 525.92	Bacteria	Proteobacteria	Genome Assembly	NCBI Assembly	GCF_000017465.2
Campylobacter fetus subsp. testudinum Sp3	Bacteria	Proteobacteria	Genome Assembly	NCBI Assembly	GCF_001484645.1
Campylobacter geochelonis	Bacteria	Proteobacteria	Genome Assembly	NCBI Assembly	GCF_013201685.1
Campylobacter gracilis	Bacteria	Proteobacteria	Genome Assembly	NCBI Assembly	GCF_001190745.1
Campylobacter helveticus	Bacteria	Proteobacteria	Genome Assembly	NCBI Assembly	GCF_002080395.1
Campylobacter hepaticus	Bacteria	Proteobacteria	Genome Assembly	NCBI Assembly	GCF_001687475.2
Campylobacter hyointestinalis subsp. lawsonii	Bacteria	Proteobacteria	Genome Assembly	NCBI Assembly	GCF_013372165.1
Campylobacter iguaniorum	Bacteria	Proteobacteria	Genome Assembly	NCBI Assembly	GCF_000736415.1
Campylobacter insulaenigrae NCTC 12927	Bacteria	Proteobacteria	Genome Assembly	NCBI Assembly	GCF_000816185.1
Campylobacter lanienae NCTC 13004	Bacteria	Proteobacteria	Genome Assembly	NCBI Assembly	GCF_002139935.1
Campylobacter lari RM2100	Bacteria	Proteobacteria	Genome Assembly	NCBI Assembly	GCF_000019205.1
Campylobacter mucosalis	Bacteria	Proteobacteria	Genome Assembly	NCBI Assembly	GCF_013372205.1
Campylobacter ornithocola	Bacteria	Proteobacteria	Genome Assembly	NCBI Assembly	GCF_013201605.1
Campylobacter peloridis LMG 23910	Bacteria	Proteobacteria	Genome Assembly	NCBI Assembly	GCF_000816785.1
Campylobacter pinnipediorum subsp. caledonicus	Bacteria	Proteobacteria	Genome Assembly	NCBI Assembly	GCF_002021985.1
Campylobacter rectus	Bacteria	Proteobacteria	Genome Assembly	NCBI Assembly	GCF_004803795.1
Campylobacter showae	Bacteria	Proteobacteria	Genome Assembly	NCBI Assembly	GCF_900699785.1
Campylobacter sputorum bv. paraureolyticus LMG 11764	Bacteria	Proteobacteria	Genome Assembly	NCBI Assembly	GCF_002220755.1
Campylobacter subantarcticus LMG 24377	Bacteria	Proteobacteria	Genome Assembly	NCBI Assembly	GCF_000816305.1
Campylobacter upsaliensis RM3940	Bacteria	Proteobacteria	Genome Assembly	NCBI Assembly	GCF_013372245.1
Campylobacter ureolyticus RIGS 9880	Bacteria	Proteobacteria	Genome Assembly	NCBI Assembly	GCF_001190755.1
Campylobacter volucris LMG 24379	Bacteria	Proteobacteria	Genome Assembly	NCBI Assembly	GCF_000816345.1
Candidatus Amoebophilus asiaticus 5a2	Bacteria	Bacteroidetes	Genome Assembly	NCBI Assembly	GCF_000020565.1
Candidatus Aquiluna sp. 15G-AUS-rot	Bacteria	Actinobacteria	Genome Assembly	NCBI Assembly	GCF_013283855.1
Candidatus Arthromitus sp. SFB-mouse-Japan	Bacteria	Firmicutes	Genome Assembly	NCBI Assembly	GCF_000270205.1
Candidatus Arthromitus sp. SFB-mouse-NL	Bacteria	Firmicutes	Genome Assembly	NCBI Assembly	GCF_000709435.1
Candidatus Arthromitus sp. SFB-mouse-Yit	Bacteria	Firmicutes	Genome Assembly	NCBI Assembly	GCF_000284435.1
Candidatus Arthromitus sp. SFB-rat-Yit	Bacteria	Firmicutes	Genome Assembly	NCBI Assembly	GCF_000283555.1
Candidatus Atelocyanobacterium thalassa isolate ALOHA	Bacteria	Cyanobacteria	Genome Assembly	NCBI Assembly	GCF_000025125.1
Candidatus Cardinium hertigii	Bacteria	Bacteroidetes	Genome Assembly	NCBI Assembly	GCF_003176915.1
Candidatus Desulforudis audaxviator MP104C	Bacteria	Firmicutes	Genome Assembly	NCBI Assembly	GCF_000018425.1
Candidatus Frankia datiscae	Bacteria	Actinobacteria	Genome Assembly	NCBI Assembly	GCF_000177615.2
Candidatus Methanomassiliicoccus intestinalis	Archaea	Thermoplasmata	Genome Assembly	NCBI Assembly	GCF_902383905.1
Candidatus Methanomassiliicoccus intestinalis Issoire-Mx1	Archaea	Thermoplasmata	Genome Assembly	NCBI Assembly	GCF_000404225.1
Candidatus Methanomethylophilus alvus	Archaea	Thermoplasmata	Genome Assembly	NCBI Assembly	GCF_003711245.1
Candidatus Methanomethylophilus alvus	Archaea	Thermoplasmata	Genome Assembly	NCBI Assembly	GCF_902387285.1
Candidatus Methanomethylophilus alvus Mx1201	Archaea	Thermoplasmata	Genome Assembly	NCBI Assembly	GCF_000300255.2
Candidatus Methanoplasma termitum	Archaea	Thermoplasmata	Genome Assembly	NCBI Assembly	GCF_000800805.1
Candidatus Nanopelagicus abundans	Bacteria	Actinobacteria	Genome Assembly	NCBI Assembly	GCF_002288305.1
Candidatus Nanopelagicus hibericus	Bacteria	Actinobacteria	Genome Assembly	NCBI Assembly	GCF_002288005.1
Candidatus Nanopelagicus limnes	Bacteria	Actinobacteria	Genome Assembly	NCBI Assembly	GCF_002287885.2
Candidatus Nanopusillus acidilobi	Archaea	Nanoarchaeota	Genome Assembly	NCBI Assembly	GCA_001552015.1
Candidatus Planktophila dulcis	Bacteria	Actinobacteria	Genome Assembly	NCBI Assembly	GCF_002287965.1
Candidatus Planktophila dulcis	Bacteria	Actinobacteria	Genome Assembly	NCBI Assembly	GCF_002288045.1
Candidatus Planktophila dulcis	Bacteria	Actinobacteria	Genome Assembly	NCBI Assembly	GCF_002288225.1
Candidatus Planktophila lacus	Bacteria	Actinobacteria	Genome Assembly	NCBI Assembly	GCF_002287925.1
Candidatus Planktophila lacus	Bacteria	Actinobacteria	Genome Assembly	NCBI Assembly	GCF_002288325.1
Candidatus Planktophila lacus	Bacteria	Actinobacteria	Genome Assembly	NCBI Assembly	GCF_002288385.1
Candidatus Planktophila limnetica	Bacteria	Actinobacteria	Genome Assembly	NCBI Assembly	GCF_002288365.1
Candidatus Planktophila sulfonica	Bacteria	Actinobacteria	Genome Assembly	NCBI Assembly	GCF_002288065.1
Candidatus Planktophila vernalis	Bacteria	Actinobacteria	Genome Assembly	NCBI Assembly	GCF_002288185.1
Candidatus Planktophila versatilis	Bacteria	Actinobacteria	Genome Assembly	NCBI Assembly	GCF_002288105.1
Candidatus Planktophila versatilis	Bacteria	Actinobacteria	Genome Assembly	NCBI Assembly	GCF_002288145.1
Candidatus Planktophila versatilis	Bacteria	Actinobacteria	Genome Assembly	NCBI Assembly	GCF_002288265.1
Candidatus Planktophila versatilis	Bacteria	Actinobacteria	Genome Assembly	NCBI Assembly	GCF_002288345.1
Candidatus Promineofilum breve	Bacteria	Chloroflexi	Genome Assembly	NCBI Assembly	GCF_900066015.1
Candidatus Protochlamydia amoebophila UWE25	Bacteria	Chlamydiae	Genome Assembly	NCBI Assembly	GCF_000011565.2
Candidatus Protochlamydia naegleriophila	Bacteria	Chlamydiae	Genome Assembly	NCBI Assembly	GCF_001499655.1
Candidatus Rhodoluna limnophila	Bacteria	Actinobacteria	Genome Assembly	NCBI Assembly	GCF_005845385.1
Candidatus Rhodoluna planktonica	Bacteria	Actinobacteria	Genome Assembly	NCBI Assembly	GCF_001854225.1
Candidatus Sulcia muelleri	Bacteria	Bacteroidetes	Genome Assembly	NCBI Assembly	GCF_001447915.1
Candidatus Sulcia muelleri	Bacteria	Bacteroidetes	Genome Assembly	NCBI Assembly	GCF_001677255.1
Candidatus Sulcia muelleri	Bacteria	Bacteroidetes	Genome Assembly	NCBI Assembly	GCF_002243425.1
Candidatus Sulcia muelleri	Bacteria	Bacteroidetes	Genome Assembly	NCBI Assembly	GCF_003213395.1
Candidatus Sulcia muelleri	Bacteria	Bacteroidetes	Genome Assembly	NCBI Assembly	GCF_003213475.1
Candidatus Sulcia muelleri	Bacteria	Bacteroidetes	Genome Assembly	NCBI Assembly	GCF_003213565.1
Candidatus Sulcia muelleri	Bacteria	Bacteroidetes	Genome Assembly	NCBI Assembly	GCF_003213655.1
Candidatus Sulcia muelleri	Bacteria	Bacteroidetes	Genome Assembly	NCBI Assembly	GCF_003213775.1
Candidatus Sulcia muelleri	Bacteria	Bacteroidetes	Genome Assembly	NCBI Assembly	GCF_003213895.1
Candidatus Sulcia muelleri	Bacteria	Bacteroidetes	Genome Assembly	NCBI Assembly	GCF_003214015.1
Candidatus Sulcia muelleri	Bacteria	Bacteroidetes	Genome Assembly	NCBI Assembly	GCF_003214135.1
Candidatus Sulcia muelleri	Bacteria	Bacteroidetes	Genome Assembly	NCBI Assembly	GCF_003214255.1
Candidatus Sulcia muelleri	Bacteria	Bacteroidetes	Genome Assembly	NCBI Assembly	GCF_003214365.1
Candidatus Sulcia muelleri	Bacteria	Bacteroidetes	Genome Assembly	NCBI Assembly	GCF_003214495.1
Candidatus Sulcia muelleri	Bacteria	Bacteroidetes	Genome Assembly	NCBI Assembly	GCF_003214575.1
Candidatus Sulcia muelleri	Bacteria	Bacteroidetes	Genome Assembly	NCBI Assembly	GCF_003214655.1
Candidatus Sulcia muelleri	Bacteria	Bacteroidetes	Genome Assembly	NCBI Assembly	GCF_003214785.1
Candidatus Sulcia muelleri	Bacteria	Bacteroidetes	Genome Assembly	NCBI Assembly	GCF_003214895.1
Candidatus Sulcia muelleri	Bacteria	Bacteroidetes	Genome Assembly	NCBI Assembly	GCF_003215035.1
Candidatus Sulcia muelleri	Bacteria	Bacteroidetes	Genome Assembly	NCBI Assembly	GCF_003215155.1
Candidatus Sulcia muelleri	Bacteria	Bacteroidetes	Genome Assembly	NCBI Assembly	GCF_003215265.1
Candidatus Sulcia muelleri	Bacteria	Bacteroidetes	Genome Assembly	NCBI Assembly	GCF_003215395.1
Candidatus Sulcia muelleri	Bacteria	Bacteroidetes	Genome Assembly	NCBI Assembly	GCF_003215515.1
Candidatus Sulcia muelleri	Bacteria	Bacteroidetes	Genome Assembly	NCBI Assembly	GCF_003391295.1
Candidatus Sulcia muelleri	Bacteria	Bacteroidetes	Genome Assembly	NCBI Assembly	GCF_014211855.1
Candidatus Sulcia muelleri PSPU	Bacteria	Bacteroidetes	Genome Assembly	NCBI Assembly	GCF_000829155.1
Candidatus Syntrophocurvum alkaliphilum	Bacteria	Firmicutes	Genome Assembly	NCBI Assembly	GCF_009734445.1
Candidatus Walczuchella monophlebidarum	Bacteria	Bacteroidetes	Genome Assembly	NCBI Assembly	GCF_000709555.1
Capnocytophaga canimorsus	Bacteria	Bacteroidetes	Genome Assembly	NCBI Assembly	GCF_002302445.1
Capnocytophaga canimorsus	Bacteria	Bacteroidetes	Genome Assembly	NCBI Assembly	GCF_002302565.1
Capnocytophaga canimorsus	Bacteria	Bacteroidetes	Genome Assembly	NCBI Assembly	GCF_002302655.1
Capnocytophaga canimorsus	Bacteria	Bacteroidetes	Genome Assembly	NCBI Assembly	GCF_003795085.1
Capnocytophaga canimorsus	Bacteria	Bacteroidetes	Genome Assembly	NCBI Assembly	GCF_900638435.1
Capnocytophaga canimorsus Cc5	Bacteria	Bacteroidetes	Genome Assembly	NCBI Assembly	GCF_000220625.1
Capnocytophaga cynodegmi	Bacteria	Bacteroidetes	Genome Assembly	NCBI Assembly	GCF_002302475.1
Capnocytophaga endodontalis	Bacteria	Bacteroidetes	Genome Assembly	NCBI Assembly	GCF_002209445.1
Capnocytophaga gingivalis	Bacteria	Bacteroidetes	Genome Assembly	NCBI Assembly	GCF_002302415.1
Capnocytophaga haemolytica	Bacteria	Bacteroidetes	Genome Assembly	NCBI Assembly	GCF_001553545.1
Capnocytophaga haemolytica	Bacteria	Bacteroidetes	Genome Assembly	NCBI Assembly	GCF_900187255.1
Capnocytophaga leadbetteri	Bacteria	Bacteroidetes	Genome Assembly	NCBI Assembly	GCF_002302615.1
Capnocytophaga ochracea DSM 7271	Bacteria	Bacteroidetes	Genome Assembly	NCBI Assembly	GCF_000023285.1
Capnocytophaga sp. FDAARGOS_737	Bacteria	Bacteroidetes	Genome Assembly	NCBI Assembly	GCF_009730375.1
Capnocytophaga sp. H2931	Bacteria	Bacteroidetes	Genome Assembly	NCBI Assembly	GCF_002302535.1
Capnocytophaga sp. H4358	Bacteria	Bacteroidetes	Genome Assembly	NCBI Assembly	GCF_002302515.1
Capnocytophaga sp. oral taxon 323	Bacteria	Bacteroidetes	Genome Assembly	NCBI Assembly	GCF_001278825.1
Capnocytophaga sp. oral taxon 864	Bacteria	Bacteroidetes	Genome Assembly	NCBI Assembly	GCF_002998835.1
Capnocytophaga sp. oral taxon 878	Bacteria	Bacteroidetes	Genome Assembly	NCBI Assembly	GCF_002999135.1
Capnocytophaga sp. oral taxon 902	Bacteria	Bacteroidetes	Genome Assembly	NCBI Assembly	GCF_013394735.1
Capnocytophaga sputigena	Bacteria	Bacteroidetes	Genome Assembly	NCBI Assembly	GCF_002302395.1
Capnocytophaga sputigena	Bacteria	Bacteroidetes	Genome Assembly	NCBI Assembly	GCF_002302495.1
Capnocytophaga sputigena	Bacteria	Bacteroidetes	Genome Assembly	NCBI Assembly	GCF_002302595.1
Capnocytophaga sputigena	Bacteria	Bacteroidetes	Genome Assembly	NCBI Assembly	GCF_900638125.1
Capnocytophaga stomatis	Bacteria	Bacteroidetes	Genome Assembly	NCBI Assembly	GCF_002302635.1
Caproiciproducens sp. 7D4C2	Bacteria	Firmicutes	Genome Assembly	NCBI Assembly	GCF_014303955.1
Caproiciproducens sp. NJN-50	Bacteria	Firmicutes	Genome Assembly	NCBI Assembly	GCF_004103755.1
Carboxydocella thermautotrophica	Bacteria	Firmicutes	Genome Assembly	NCBI Assembly	GCF_003047205.1
Carboxydocella thermautotrophica	Bacteria	Firmicutes	Genome Assembly	NCBI Assembly	GCF_003054495.1
Carboxydothermus hydrogenoformans Z-2901	Bacteria	Firmicutes	Genome Assembly	NCBI Assembly	GCF_000012865.1
Cardinium endosymbiont cEper1 of Encarsia pergandiella	Bacteria	Bacteroidetes	Genome Assembly	NCBI Assembly	GCF_000304455.1
Cardinium endosymbiont of Sogatella furcifera	Bacteria	Bacteroidetes	Genome Assembly	NCBI Assembly	GCF_003351905.1
Cardiobacterium hominis	Bacteria	Proteobacteria	Genome Assembly	NCBI Assembly	GCF_900637305.1
Carnobacterium divergens	Bacteria	Firmicutes	Genome Assembly	NCBI Assembly	GCF_001703555.1
Carnobacterium inhibens subsp. gilichinskyi	Bacteria	Firmicutes	Genome Assembly	NCBI Assembly	GCF_000493735.1
Carnobacterium maltaromaticum	Bacteria	Firmicutes	Genome Assembly	NCBI Assembly	GCF_001703575.1
Carnobacterium maltaromaticum LMA28	Bacteria	Firmicutes	Genome Assembly	NCBI Assembly	GCF_000317975.2
Carnobacterium sp. 17-4	Bacteria	Firmicutes	Genome Assembly	NCBI Assembly	GCF_000195575.1
Carnobacterium sp. CP1	Bacteria	Firmicutes	Genome Assembly	NCBI Assembly	GCF_001483965.1
Carteria crucifera	Eukaryota	Outgroup	Transcriptome Assembly	1 KP Project	BOGT	One Thousand Plant Transcriptomes Initiative, 2019, Nature 574: 679-685
Carteria crucifera	Viridiplantae	Chlorophyta	Transcriptome Assembly	1 KP Project	VIAU	One Thousand Plant Transcriptomes Initiative, 2019, Nature 574: 679-685
Carteria obtusa	Viridiplantae	Chlorophyta	Transcriptome Assembly	1 KP Project	RUIF	One Thousand Plant Transcriptomes Initiative, 2019, Nature 574: 679-685
Casimicrobium huifangae	Bacteria	Proteobacteria	Genome Assembly	NCBI Assembly	GCF_009746125.1
Castellaniella defragrans 65Phen	Bacteria	Proteobacteria	Genome Assembly	NCBI Assembly	GCF_000612685.1
Catenovulum sediminis	Bacteria	Proteobacteria	Genome Assembly	NCBI Assembly	GCF_007289895.1
Catenulispora acidiphila DSM 44928	Bacteria	Actinobacteria	Genome Assembly	NCBI Assembly	GCF_000024025.1
Caulobacter flavus	Bacteria	Proteobacteria	Genome Assembly	NCBI Assembly	GCF_003722335.1
Caulobacter mirabilis	Bacteria	Proteobacteria	Genome Assembly	NCBI Assembly	GCF_002749615.1
Caulobacter rhizosphaerae	Bacteria	Proteobacteria	Genome Assembly	NCBI Assembly	GCF_010977555.1
Caulobacter segnis	Bacteria	Proteobacteria	Genome Assembly	NCBI Assembly	GCF_003015125.1
Cedecea neteri	Bacteria	Proteobacteria	Genome Assembly	NCBI Assembly	GCF_000758305.1
Celeribacter ethanolicus	Bacteria	Proteobacteria	Genome Assembly	NCBI Assembly	GCF_002407265.1
Celeribacter indicus	Bacteria	Proteobacteria	Genome Assembly	NCBI Assembly	GCF_000819565.1
Celeribacter manganoxidans	Bacteria	Proteobacteria	Genome Assembly	NCBI Assembly	GCF_002504165.1
Celeribacter marinus	Bacteria	Proteobacteria	Genome Assembly	NCBI Assembly	GCF_001308265.1
Cellulomonas fimi	Bacteria	Actinobacteria	Genome Assembly	NCBI Assembly	GCF_900637695.1
Cellulomonas fimi ATCC 484	Bacteria	Actinobacteria	Genome Assembly	NCBI Assembly	GCF_000212695.1
Cellulomonas flavigena DSM 20109	Bacteria	Actinobacteria	Genome Assembly	NCBI Assembly	GCF_000092865.1
Cellulomonas gilvus ATCC 13127	Bacteria	Actinobacteria	Genome Assembly	NCBI Assembly	GCF_000218545.1
Cellulomonas shaoxiangyii	Bacteria	Actinobacteria	Genome Assembly	NCBI Assembly	GCF_004798685.1
Cellulomonas sp. 40-2	Bacteria	Actinobacteria	Genome Assembly	NCBI Assembly	GCF_012931845.1
Cellulomonas sp. H30R-01	Bacteria	Actinobacteria	Genome Assembly	NCBI Assembly	GCF_010119915.1
Cellulomonas sp. JZ18	Bacteria	Actinobacteria	Genome Assembly	NCBI Assembly	GCF_009720485.1
Cellulomonas sp. PSBB021	Bacteria	Actinobacteria	Genome Assembly	NCBI Assembly	GCF_002240455.1
Cellulomonas sp. Y8	Bacteria	Actinobacteria	Genome Assembly	NCBI Assembly	GCF_008033115.1
Cellulophaga algicola DSM 14237	Bacteria	Bacteroidetes	Genome Assembly	NCBI Assembly	GCF_000186265.1
Cellulophaga baltica 18	Bacteria	Bacteroidetes	Genome Assembly	NCBI Assembly	GCF_000468615.2
Cellulophaga baltica NN016038	Bacteria	Bacteroidetes	Genome Assembly	NCBI Assembly	GCF_000477035.2
Cellulophaga lytica	Bacteria	Bacteroidetes	Genome Assembly	NCBI Assembly	GCF_000750195.1
Cellulophaga lytica	Bacteria	Bacteroidetes	Genome Assembly	NCBI Assembly	GCF_001941605.1
Cellulophaga lytica DSM 7489	Bacteria	Bacteroidetes	Genome Assembly	NCBI Assembly	GCF_000190595.1
Cellulophaga sp. L1A9	Bacteria	Bacteroidetes	Genome Assembly	NCBI Assembly	GCF_009797025.1
Cellulosilyticum lentocellum DSM 5427	Bacteria	Firmicutes	Genome Assembly	NCBI Assembly	GCF_000178835.2
Cellulosilyticum sp. WCF-2	Bacteria	Firmicutes	Genome Assembly	NCBI Assembly	GCF_003990395.1
Cellulosimicrobium cellulans	Bacteria	Actinobacteria	Genome Assembly	NCBI Assembly	GCF_002162335.1
Cellulosimicrobium cellulans	Bacteria	Actinobacteria	Genome Assembly	NCBI Assembly	GCF_007362135.1
Cellulosimicrobium sp. 72-3	Bacteria	Actinobacteria	Genome Assembly	NCBI Assembly	GCF_013127315.1
Cellulosimicrobium sp. BI34T	Bacteria	Actinobacteria	Genome Assembly	NCBI Assembly	GCF_009708005.2
Cellulosimicrobium sp. JZ28	Bacteria	Actinobacteria	Genome Assembly	NCBI Assembly	GCF_015327065.1
Cellulosimicrobium sp. TH-20	Bacteria	Actinobacteria	Genome Assembly	NCBI Assembly	GCF_002105775.1
Cellvibrio japonicus Ueda107	Bacteria	Proteobacteria	Genome Assembly	NCBI Assembly	GCF_000019225.1
Cephaleuros virescens	Viridiplantae	Chlorophyta	Transcriptome Assembly	1 KP Project	YDCQ	One Thousand Plant Transcriptomes Initiative, 2019, Nature 574: 679-685
Ceramium kondoi	Eukaryota	Rhodophyta	Transcriptome Assembly	1 KP Project	VZWX	One Thousand Plant Transcriptomes Initiative, 2019, Nature 574: 679-685
Ceratodon purpureus	Viridiplantae	Bryophyta	Transcriptome Assembly	1 KP Project	FFPD	One Thousand Plant Transcriptomes Initiative, 2019, Nature 574: 679-685
Cetia pacifica	Bacteria	Proteobacteria	Genome Assembly	NCBI Assembly	GCF_005083985.2
Chaetopeltis orbicularis	Viridiplantae	Chlorophyta	Transcriptome Assembly	1 KP Project	BAZF	One Thousand Plant Transcriptomes Initiative, 2019, Nature 574: 679-685
Chaetosphaeridium globosum	Viridiplantae	Streptophyta	Transcriptome Assembly	1 KP Project	DRGY	One Thousand Plant Transcriptomes Initiative, 2019, Nature 574: 679-685
Changchengzhania lutea	Bacteria	Bacteroidetes	Genome Assembly	NCBI Assembly	GCF_006974145.1
Chania multitudinisentens RB-25	Bacteria	Proteobacteria	Genome Assembly	NCBI Assembly	GCF_000520015.2
Chara braunii	Viridiplantae	Streptophyta	Transcriptome Assembly	1 KP Project	Chabr_v0.1	One Thousand Plant Transcriptomes Initiative, 2019, Nature 574: 679-685
Chara braunii	Viridiplantae	Streptophyta	Genome Assembly	OrcAE		Nishiyama et al., 2018
Chara vulgaris	Viridiplantae	Streptophyta	Transcriptome Assembly	1 KP Project	MWXT	One Thousand Plant Transcriptomes Initiative, 2019, Nature 574: 679-685
Chitinibacter fontanus	Bacteria	Proteobacteria	Genome Assembly	NCBI Assembly	GCF_013423785.1
Chitinimonas arctica	Bacteria	Proteobacteria	Genome Assembly	NCBI Assembly	GCF_007431345.1
Chitinolyticbacter meiyuanensis	Bacteria	Proteobacteria	Genome Assembly	NCBI Assembly	GCF_008033135.1
Chitinophaga caeni	Bacteria	Bacteroidetes	Genome Assembly	NCBI Assembly	GCF_002557795.1
Chitinophaga pinensis	Bacteria	Bacteroidetes	Genome Assembly	NCBI Assembly	GCF_902167295.1
Chitinophaga pinensis	Bacteria	Bacteroidetes	Genome Assembly	NCBI Assembly	GCF_902167305.1
Chitinophaga pinensis	Bacteria	Bacteroidetes	Genome Assembly	NCBI Assembly	GCF_902167325.1
Chitinophaga pinensis DSM 2588	Bacteria	Bacteroidetes	Genome Assembly	NCBI Assembly	GCF_000024005.1
Chitinophaga sp. 1303	Bacteria	Bacteroidetes	Genome Assembly	NCBI Assembly	GCF_012516375.2
Chitinophaga sp. 1310	Bacteria	Bacteroidetes	Genome Assembly	NCBI Assembly	GCF_012516355.1
Chitinophaga sp. H33E-04	Bacteria	Bacteroidetes	Genome Assembly	NCBI Assembly	GCF_010093065.1
Chitinophaga sp. XS-30	Bacteria	Bacteroidetes	Genome Assembly	NCBI Assembly	GCF_008086345.1
Chlamydia abortus	Bacteria	Chlamydiae	Genome Assembly	NCBI Assembly	GCF_000952935.1
Chlamydia abortus	Bacteria	Chlamydiae	Genome Assembly	NCBI Assembly	GCF_002205755.1
Chlamydia abortus	Bacteria	Chlamydiae	Genome Assembly	NCBI Assembly	GCF_002895085.1
Chlamydia abortus	Bacteria	Chlamydiae	Genome Assembly	NCBI Assembly	GCF_008329805.1
Chlamydia abortus	Bacteria	Chlamydiae	Genome Assembly	NCBI Assembly	GCF_900002505.1
Chlamydia abortus	Bacteria	Chlamydiae	Genome Assembly	NCBI Assembly	GCF_900002515.1
Chlamydia abortus	Bacteria	Chlamydiae	Genome Assembly	NCBI Assembly	GCF_900416705.1
Chlamydia abortus	Bacteria	Chlamydiae	Genome Assembly	NCBI Assembly	GCF_900416725.1
Chlamydia abortus S26/3	Bacteria	Chlamydiae	Genome Assembly	NCBI Assembly	GCF_000026025.1
Chlamydia avium 10DC88	Bacteria	Chlamydiae	Genome Assembly	NCBI Assembly	GCF_000583875.1
Chlamydia caviae GPIC	Bacteria	Chlamydiae	Genome Assembly	NCBI Assembly	GCF_000007605.1
Chlamydia felis Fe/C-56	Bacteria	Chlamydiae	Genome Assembly	NCBI Assembly	GCF_000009945.1
Chlamydia gallinacea	Bacteria	Chlamydiae	Genome Assembly	NCBI Assembly	GCF_002007725.1
Chlamydia gallinacea 08-1274/3	Bacteria	Chlamydiae	Genome Assembly	NCBI Assembly	GCF_000471025.2
Chlamydia muridarum	Bacteria	Chlamydiae	Genome Assembly	NCBI Assembly	GCF_000767405.1
Chlamydia muridarum	Bacteria	Chlamydiae	Genome Assembly	NCBI Assembly	GCF_000767445.1
Chlamydia muridarum	Bacteria	Chlamydiae	Genome Assembly	NCBI Assembly	GCF_000772145.1
Chlamydia muridarum	Bacteria	Chlamydiae	Genome Assembly	NCBI Assembly	GCF_003433255.1
Chlamydia muridarum str. Nigg	Bacteria	Chlamydiae	Genome Assembly	NCBI Assembly	GCF_000006685.1
Chlamydia muridarum str. Nigg	Bacteria	Chlamydiae	Genome Assembly	NCBI Assembly	GCF_002997735.1
Chlamydia muridarum str. Nigg	Bacteria	Chlamydiae	Genome Assembly	NCBI Assembly	GCF_002997815.1
Chlamydia muridarum str. Nigg	Bacteria	Chlamydiae	Genome Assembly	NCBI Assembly	GCF_002997915.1
Chlamydia muridarum str. Nigg	Bacteria	Chlamydiae	Genome Assembly	NCBI Assembly	GCF_002997935.1
Chlamydia muridarum str. Nigg	Bacteria	Chlamydiae	Genome Assembly	NCBI Assembly	GCF_002997955.1
Chlamydia muridarum str. Nigg	Bacteria	Chlamydiae	Genome Assembly	NCBI Assembly	GCF_002997975.1
Chlamydia muridarum str. Nigg	Bacteria	Chlamydiae	Genome Assembly	NCBI Assembly	GCF_002997995.1
Chlamydia muridarum str. Nigg	Bacteria	Chlamydiae	Genome Assembly	NCBI Assembly	GCF_002998015.1
Chlamydia muridarum str. Nigg	Bacteria	Chlamydiae	Genome Assembly	NCBI Assembly	GCF_002998035.1
Chlamydia muridarum str. Nigg	Bacteria	Chlamydiae	Genome Assembly	NCBI Assembly	GCF_002998115.1
Chlamydia muridarum str. Nigg	Bacteria	Chlamydiae	Genome Assembly	NCBI Assembly	GCF_002998175.1
Chlamydia muridarum str. Nigg	Bacteria	Chlamydiae	Genome Assembly	NCBI Assembly	GCF_002998235.1
Chlamydia muridarum str. Nigg 2 MCR	Bacteria	Chlamydiae	Genome Assembly	NCBI Assembly	GCF_000709455.1
Chlamydia muridarum str. Nigg CM972	Bacteria	Chlamydiae	Genome Assembly	NCBI Assembly	GCF_000830965.1
Chlamydia muridarum str. Nigg3 CMUT3-5	Bacteria	Chlamydiae	Genome Assembly	NCBI Assembly	GCF_000830945.1
Chlamydia pecorum E58	Bacteria	Chlamydiae	Genome Assembly	NCBI Assembly	GCF_000204135.1
Chlamydia pecorum P787	Bacteria	Chlamydiae	Genome Assembly	NCBI Assembly	GCF_000470825.1
Chlamydia pecorum PV3056/3	Bacteria	Chlamydiae	Genome Assembly	NCBI Assembly	GCF_000470765.1
Chlamydia pecorum W73	Bacteria	Chlamydiae	Genome Assembly	NCBI Assembly	GCF_000470805.1
Chlamydia pneumoniae	Bacteria	Chlamydiae	Genome Assembly	NCBI Assembly	GCF_001007025.1
Chlamydia pneumoniae	Bacteria	Chlamydiae	Genome Assembly	NCBI Assembly	GCF_001007045.1
Chlamydia pneumoniae	Bacteria	Chlamydiae	Genome Assembly	NCBI Assembly	GCF_001007065.1
Chlamydia pneumoniae	Bacteria	Chlamydiae	Genome Assembly	NCBI Assembly	GCF_001007085.1
Chlamydia pneumoniae	Bacteria	Chlamydiae	Genome Assembly	NCBI Assembly	GCF_001007105.1
Chlamydia pneumoniae	Bacteria	Chlamydiae	Genome Assembly	NCBI Assembly	GCF_001007125.1
Chlamydia pneumoniae	Bacteria	Chlamydiae	Genome Assembly	NCBI Assembly	GCF_001007145.1
Chlamydia pneumoniae AR39	Bacteria	Chlamydiae	Genome Assembly	NCBI Assembly	GCF_000091085.2
Chlamydia pneumoniae CWL029	Bacteria	Chlamydiae	Genome Assembly	NCBI Assembly	GCF_000008745.1
Chlamydia pneumoniae J138	Bacteria	Chlamydiae	Genome Assembly	NCBI Assembly	GCF_000011165.1
Chlamydia pneumoniae LPCoLN	Bacteria	Chlamydiae	Genome Assembly	NCBI Assembly	GCF_000024145.1
Chlamydia pneumoniae TW-183	Bacteria	Chlamydiae	Genome Assembly	NCBI Assembly	GCF_000007205.1
Chlamydia psittaci	Bacteria	Chlamydiae	Genome Assembly	NCBI Assembly	GCF_002752695.1
Chlamydia psittaci	Bacteria	Chlamydiae	Genome Assembly	NCBI Assembly	GCF_002752715.1
Chlamydia psittaci	Bacteria	Chlamydiae	Genome Assembly	NCBI Assembly	GCF_002752735.1
Chlamydia psittaci	Bacteria	Chlamydiae	Genome Assembly	NCBI Assembly	GCF_003999235.1
Chlamydia psittaci	Bacteria	Chlamydiae	Genome Assembly	NCBI Assembly	GCF_006385615.1
Chlamydia psittaci	Bacteria	Chlamydiae	Genome Assembly	NCBI Assembly	GCF_009857155.1
Chlamydia psittaci 01DC11	Bacteria	Chlamydiae	Genome Assembly	NCBI Assembly	GCF_000270405.1
Chlamydia psittaci 02DC15	Bacteria	Chlamydiae	Genome Assembly	NCBI Assembly	GCF_000270425.1
Chlamydia psittaci 08DC60	Bacteria	Chlamydiae	Genome Assembly	NCBI Assembly	GCF_000270445.1
Chlamydia psittaci 6BC	Bacteria	Chlamydiae	Genome Assembly	NCBI Assembly	GCF_000191925.1
Chlamydia psittaci 6BC	Bacteria	Chlamydiae	Genome Assembly	NCBI Assembly	GCF_000204255.1
Chlamydia psittaci C19/98	Bacteria	Chlamydiae	Genome Assembly	NCBI Assembly	GCF_000270385.1
Chlamydia psittaci CP3	Bacteria	Chlamydiae	Genome Assembly	NCBI Assembly	GCF_000298535.2
Chlamydia psittaci GR9	Bacteria	Chlamydiae	Genome Assembly	NCBI Assembly	GCF_000298415.1
Chlamydia psittaci M56	Bacteria	Chlamydiae	Genome Assembly	NCBI Assembly	GCF_000298495.2
Chlamydia psittaci MN	Bacteria	Chlamydiae	Genome Assembly	NCBI Assembly	GCF_000298435.2
Chlamydia psittaci NJ1	Bacteria	Chlamydiae	Genome Assembly	NCBI Assembly	GCF_000298555.2
Chlamydia psittaci VS225	Bacteria	Chlamydiae	Genome Assembly	NCBI Assembly	GCF_000298455.2
Chlamydia psittaci WC	Bacteria	Chlamydiae	Genome Assembly	NCBI Assembly	GCF_000298515.2
Chlamydia psittaci WS/RT/E30	Bacteria	Chlamydiae	Genome Assembly	NCBI Assembly	GCF_000298475.2
Chlamydia sp. H15-1957-10C	Bacteria	Chlamydiae	Genome Assembly	NCBI Assembly	GCF_900239945.1
Chlamydia sp. S15-834C	Bacteria	Chlamydiae	Genome Assembly	NCBI Assembly	GCF_900239975.1
Chlamydia suis	Bacteria	Chlamydiae	Genome Assembly	NCBI Assembly	GCF_009931335.1
Chlamydia suis	Bacteria	Chlamydiae	Genome Assembly	NCBI Assembly	GCF_900149385.2
Chlamydia suis	Bacteria	Chlamydiae	Genome Assembly	NCBI Assembly	GCF_900149465.2
Chlamydia suis	Bacteria	Chlamydiae	Genome Assembly	NCBI Assembly	GCF_900149505.2
Chlamydia suis	Bacteria	Chlamydiae	Genome Assembly	NCBI Assembly	GCF_900149625.2
Chlamydia suis	Bacteria	Chlamydiae	Genome Assembly	NCBI Assembly	GCF_900169085.1
Chlamydia trachomatis	Bacteria	Chlamydiae	Genome Assembly	NCBI Assembly	GCF_000590575.1
Chlamydia trachomatis	Bacteria	Chlamydiae	Genome Assembly	NCBI Assembly	GCF_000590615.1
Chlamydia trachomatis	Bacteria	Chlamydiae	Genome Assembly	NCBI Assembly	GCF_000590675.1
Chlamydia trachomatis	Bacteria	Chlamydiae	Genome Assembly	NCBI Assembly	GCF_000590755.1
Chlamydia trachomatis	Bacteria	Chlamydiae	Genome Assembly	NCBI Assembly	GCF_000971705.1
Chlamydia trachomatis	Bacteria	Chlamydiae	Genome Assembly	NCBI Assembly	GCF_000971725.1
Chlamydia trachomatis	Bacteria	Chlamydiae	Genome Assembly	NCBI Assembly	GCF_001183805.1
Chlamydia trachomatis	Bacteria	Chlamydiae	Genome Assembly	NCBI Assembly	GCF_001183825.1
Chlamydia trachomatis	Bacteria	Chlamydiae	Genome Assembly	NCBI Assembly	GCF_001183845.1
Chlamydia trachomatis	Bacteria	Chlamydiae	Genome Assembly	NCBI Assembly	GCF_001655335.1
Chlamydia trachomatis	Bacteria	Chlamydiae	Genome Assembly	NCBI Assembly	GCF_001655375.1
Chlamydia trachomatis	Bacteria	Chlamydiae	Genome Assembly	NCBI Assembly	GCF_001655415.1
Chlamydia trachomatis	Bacteria	Chlamydiae	Genome Assembly	NCBI Assembly	GCF_001655455.1
Chlamydia trachomatis	Bacteria	Chlamydiae	Genome Assembly	NCBI Assembly	GCF_001655495.1
Chlamydia trachomatis	Bacteria	Chlamydiae	Genome Assembly	NCBI Assembly	GCF_001655535.1
Chlamydia trachomatis	Bacteria	Chlamydiae	Genome Assembly	NCBI Assembly	GCF_001655575.1
Chlamydia trachomatis	Bacteria	Chlamydiae	Genome Assembly	NCBI Assembly	GCF_001885175.1
Chlamydia trachomatis	Bacteria	Chlamydiae	Genome Assembly	NCBI Assembly	GCF_002088315.1
Chlamydia trachomatis	Bacteria	Chlamydiae	Genome Assembly	NCBI Assembly	GCF_002088335.1
Chlamydia trachomatis	Bacteria	Chlamydiae	Genome Assembly	NCBI Assembly	GCF_002088355.1
Chlamydia trachomatis	Bacteria	Chlamydiae	Genome Assembly	NCBI Assembly	GCF_002776745.1
Chlamydia trachomatis	Bacteria	Chlamydiae	Genome Assembly	NCBI Assembly	GCF_002776795.1
Chlamydia trachomatis	Bacteria	Chlamydiae	Genome Assembly	NCBI Assembly	GCF_002776845.1
Chlamydia trachomatis	Bacteria	Chlamydiae	Genome Assembly	NCBI Assembly	GCF_002776885.1
Chlamydia trachomatis	Bacteria	Chlamydiae	Genome Assembly	NCBI Assembly	GCF_002776955.1
Chlamydia trachomatis	Bacteria	Chlamydiae	Genome Assembly	NCBI Assembly	GCF_002776975.1
Chlamydia trachomatis	Bacteria	Chlamydiae	Genome Assembly	NCBI Assembly	GCF_002776995.1
Chlamydia trachomatis	Bacteria	Chlamydiae	Genome Assembly	NCBI Assembly	GCF_002777015.1
Chlamydia trachomatis	Bacteria	Chlamydiae	Genome Assembly	NCBI Assembly	GCF_002777035.1
Chlamydia trachomatis	Bacteria	Chlamydiae	Genome Assembly	NCBI Assembly	GCF_002777055.1
Chlamydia trachomatis	Bacteria	Chlamydiae	Genome Assembly	NCBI Assembly	GCF_002777075.1
Chlamydia trachomatis	Bacteria	Chlamydiae	Genome Assembly	NCBI Assembly	GCF_002777095.1
Chlamydia trachomatis	Bacteria	Chlamydiae	Genome Assembly	NCBI Assembly	GCF_002777135.1
Chlamydia trachomatis	Bacteria	Chlamydiae	Genome Assembly	NCBI Assembly	GCF_002777155.1
Chlamydia trachomatis	Bacteria	Chlamydiae	Genome Assembly	NCBI Assembly	GCF_004135145.1
Chlamydia trachomatis 434/Bu	Bacteria	Chlamydiae	Genome Assembly	NCBI Assembly	GCF_000068585.1
Chlamydia trachomatis A/363	Bacteria	Chlamydiae	Genome Assembly	NCBI Assembly	GCF_000318525.1
Chlamydia trachomatis A/7249	Bacteria	Chlamydiae	Genome Assembly	NCBI Assembly	GCF_000318565.1
Chlamydia trachomatis A/HAR-13	Bacteria	Chlamydiae	Genome Assembly	NCBI Assembly	GCF_000012125.1
Chlamydia trachomatis A2497	Bacteria	Chlamydiae	Genome Assembly	NCBI Assembly	GCF_000226605.1
Chlamydia trachomatis A2497	Bacteria	Chlamydiae	Genome Assembly	NCBI Assembly	GCF_000284475.1
Chlamydia trachomatis B/Jali20/OT	Bacteria	Chlamydiae	Genome Assembly	NCBI Assembly	GCF_000026925.1
Chlamydia trachomatis B/TZ1A828/OT	Bacteria	Chlamydiae	Genome Assembly	NCBI Assembly	GCF_000026905.1
Chlamydia trachomatis C/TW-3	Bacteria	Chlamydiae	Genome Assembly	NCBI Assembly	GCF_000507225.1
Chlamydia trachomatis D-EC	Bacteria	Chlamydiae	Genome Assembly	NCBI Assembly	GCF_000092485.1
Chlamydia trachomatis D-LC	Bacteria	Chlamydiae	Genome Assembly	NCBI Assembly	GCF_000093005.1
Chlamydia trachomatis D/CS637/11	Bacteria	Chlamydiae	Genome Assembly	NCBI Assembly	GCF_001183765.1
Chlamydia trachomatis D/UW-3/CX	Bacteria	Chlamydiae	Genome Assembly	NCBI Assembly	GCF_000008725.1
Chlamydia trachomatis E/11023	Bacteria	Chlamydiae	Genome Assembly	NCBI Assembly	GCF_000092745.1
Chlamydia trachomatis E/150	Bacteria	Chlamydiae	Genome Assembly	NCBI Assembly	GCF_000092665.1
Chlamydia trachomatis E/Bour	Bacteria	Chlamydiae	Genome Assembly	NCBI Assembly	GCF_000318645.1
Chlamydia trachomatis E/SW3	Bacteria	Chlamydiae	Genome Assembly	NCBI Assembly	GCF_000304495.1
Chlamydia trachomatis F/11-96	Bacteria	Chlamydiae	Genome Assembly	NCBI Assembly	GCF_000590635.1
Chlamydia trachomatis F/SW4	Bacteria	Chlamydiae	Genome Assembly	NCBI Assembly	GCF_000304515.1
Chlamydia trachomatis F/SW5	Bacteria	Chlamydiae	Genome Assembly	NCBI Assembly	GCF_000304535.1
Chlamydia trachomatis G/11074	Bacteria	Chlamydiae	Genome Assembly	NCBI Assembly	GCF_000092725.1
Chlamydia trachomatis G/11222	Bacteria	Chlamydiae	Genome Assembly	NCBI Assembly	GCF_000092705.1
Chlamydia trachomatis G/9301	Bacteria	Chlamydiae	Genome Assembly	NCBI Assembly	GCF_000092805.1
Chlamydia trachomatis G/9768	Bacteria	Chlamydiae	Genome Assembly	NCBI Assembly	GCF_000092685.1
Chlamydia trachomatis Ia/SotonIa1	Bacteria	Chlamydiae	Genome Assembly	NCBI Assembly	GCF_000318765.1
Chlamydia trachomatis Ia/SotonIa3	Bacteria	Chlamydiae	Genome Assembly	NCBI Assembly	GCF_000318785.1
Chlamydia trachomatis J/6276tet1	Bacteria	Chlamydiae	Genome Assembly	NCBI Assembly	GCF_000441775.1
Chlamydia trachomatis L1/115	Bacteria	Chlamydiae	Genome Assembly	NCBI Assembly	GCF_000318845.1
Chlamydia trachomatis L1/224	Bacteria	Chlamydiae	Genome Assembly	NCBI Assembly	GCF_000318865.1
Chlamydia trachomatis L1/440/LN	Bacteria	Chlamydiae	Genome Assembly	NCBI Assembly	GCF_000318825.1
Chlamydia trachomatis L2/25667R	Bacteria	Chlamydiae	Genome Assembly	NCBI Assembly	GCF_000318885.1
Chlamydia trachomatis L2/434/Bu	Bacteria	Chlamydiae	Genome Assembly	NCBI Assembly	GCF_000364765.1
Chlamydia trachomatis L2/434/Bu	Bacteria	Chlamydiae	Genome Assembly	NCBI Assembly	GCF_000364785.1
Chlamydia trachomatis L2b/795	Bacteria	Chlamydiae	Genome Assembly	NCBI Assembly	GCF_000318985.1
Chlamydia trachomatis L2b/8200/07	Bacteria	Chlamydiae	Genome Assembly	NCBI Assembly	GCF_000318905.1
Chlamydia trachomatis L2b/UCH-1/proctitis	Bacteria	Chlamydiae	Genome Assembly	NCBI Assembly	GCF_000068525.2
Chlamydia trachomatis L2b/UCH-2	Bacteria	Chlamydiae	Genome Assembly	NCBI Assembly	GCF_000318925.1
Chlamydia trachomatis L2c	Bacteria	Chlamydiae	Genome Assembly	NCBI Assembly	GCF_000220105.1
Chlamydia trachomatis L3/404/LN	Bacteria	Chlamydiae	Genome Assembly	NCBI Assembly	GCF_000319105.1
Chlamydia trachomatis RC-F	Bacteria	Chlamydiae	Genome Assembly	NCBI Assembly	GCF_000441635.1
Chlamydia trachomatis RC-F	Bacteria	Chlamydiae	Genome Assembly	NCBI Assembly	GCF_000441715.1
Chlamydia trachomatis RC-F/69	Bacteria	Chlamydiae	Genome Assembly	NCBI Assembly	GCF_000441585.1
Chlamydia trachomatis RC-J	Bacteria	Chlamydiae	Genome Assembly	NCBI Assembly	GCF_000441735.1
Chlamydia trachomatis RC-J/943	Bacteria	Chlamydiae	Genome Assembly	NCBI Assembly	GCF_000441655.1
Chlamydia trachomatis RC-J/953	Bacteria	Chlamydiae	Genome Assembly	NCBI Assembly	GCF_000441675.1
Chlamydia trachomatis RC-J/966	Bacteria	Chlamydiae	Genome Assembly	NCBI Assembly	GCF_000441755.1
Chlamydia trachomatis RC-J/971	Bacteria	Chlamydiae	Genome Assembly	NCBI Assembly	GCF_000441795.1
Chlamydia trachomatis RC-L2	Bacteria	Chlamydiae	Genome Assembly	NCBI Assembly	GCF_000441615.1
Chlamydia trachomatis RC-L2	Bacteria	Chlamydiae	Genome Assembly	NCBI Assembly	GCF_000441695.1
Chlamydia trachomatis RC-L2/55	Bacteria	Chlamydiae	Genome Assembly	NCBI Assembly	GCF_000441815.1
Chlamydia trachomatis Sweden2	Bacteria	Chlamydiae	Genome Assembly	NCBI Assembly	GCF_000210495.1
[truncated: 7,314 more rows]
