# Supplementary material for: Bacterial-type ferroxidase tunes iron-dependent phosphate sensing during Arabidopsis root development
Source: Curr Biol. 2022 May 23;32(10):2189–2205.e6. doi: 10.1016/j.cub.2022.04.005 (PMC9168544; doi:10.1016/j.cub.2022.04.005)
Supplement: Data S4. Amino acid sequences of all LPR1-like proteins used in the phylogenetic analyses, related to Figures 6 and 7 [file mmc5.zip]

Archive with 1 entries (1 files):
- Data S4.txt
