# Supplementary material for: Bacterial-type ferroxidase tunes iron-dependent phosphate sensing during Arabidopsis root development
Source: Curr Biol. 2022 May 23;32(10):2189–2205.e6. doi: 10.1016/j.cub.2022.04.005 (PMC9168544; doi:10.1016/j.cub.2022.04.005)
Supplement: Data S5. Alignment of all LPR1-like protein sequences used in this study, related to Figures 6 and 7 [file mmc6.zip]

Archive with 1 entries (1 files):
- curbio_00018368_Data S5.fa
