# Supplementary material for: Bacterial-type ferroxidase tunes iron-dependent phosphate sensing during Arabidopsis root development
Source: Curr Biol. 2022 May 23;32(10):2189–2205.e6. doi: 10.1016/j.cub.2022.04.005 (PMC9168544; doi:10.1016/j.cub.2022.04.005)
Supplement: Data S6. List of mutagenic oligomers and qRT-PCR amplimers, related to STAR Methods [file mmc7.xlsx]

## Sheet:  
AA exchange	Primer for (5‘->3‘)	Primer rev (5‘->3‘)
E269A	GATTCACCCGCAGTGGCAACCGGCCTATTTTGGCGATGTGATAATCG	CGATTATCACATCGCCAAAATAGGCCGGTTGCCACTGCGGGTGAATC
D370A	CACCATATCCTTACCCTAGTGGTGCCCCTGTCAACGAAGAAAATGGCAAG	CTTGCCATTTTCTTCGTTGACAGGGGCACCACTAGGGTAAGGATATGGTG
D462A	GTATGGGAAGTGATAAATTTGACGGAAGCCAACCATCCGTTACACATTC	GAATGTGTAACGGATGGTTGGCTTCCGTCAAATTTATCACTTCCCATAC
H464A	GTGATAAATTTGACGGAAGATAACGCCCCGTTACACATTCATCTAGG	CCTAGATGAATGTGTAACGGGGCGTTATCTTCCGTCAAATTTATCAC
H568A	CCATTGTCACATATTGGACGCCGAGGACAATATGATGATGAGG	CCTCATCATCATATTGTCCTCGGCGTCCAATATGTGACAATGG
C563A	GGAACCGGGCTATGTCTACCATGCCCACATATTGGACCATGAGG	CCTCATGGTCCAATATGTGGGCATGGTAGACATAGCCCGGTTCC
P365A	GCTTGCTAATGACGCACCATATGCCTACCCTAGTGGTGATCCTGTCAACG	CGTTGACAGGATCACCACTAGGGTAGGCATATGGTGCGTCATTAGCAAGC
qRT	Primer for (5‘->3‘)	Primer rev (5‘->3‘)
LPR1	GCCGACGCGTGGTTCACTGCC	AGGCGCCTACCAAACCGGCAAGG
LPR2	GACGAAGGAGGCATAAAGC	GTTGGTCCAGGAACTGTTG
PDR2	GGTTCCTGTACGCACATTG	CCTTTAAGTGCAGCCTTCTC
UBC9	TCACAATTTCCAAGGTGCTGC	TCATCTGGGTTTGGATCCGT
